# Supplementary material for: Copy Number Variant Duplications Associated with Essential Tremor
Source: Tremor Other Hyperkinet Mov (N Y). 2026 Feb 10;16:10. doi: 10.5334/tohm.1132 (PMC12904121; doi:10.5334/tohm.1132)
Supplement: eTables. — eTable 1 and 2. [file tohm-16-1-1132-s2.xlsx]

## Sheet: eTable1. Deletion Gene Burden
eTable 1: Gene-wise deletion burden analysis
Gene	Number of Cases Affected	Number of Controls Affected	Odds Ratio	P Value	Confidence Interval Start	Confidence Interval End
CNTN4	2	0	Inf	0.0125278	1.49018	Inf
CNTN6	2	0	Inf	0.0125278	1.49018	Inf
CRBN	2	0	Inf	0.0125278	1.49018	Inf
IL5RA	2	0	Inf	0.0125278	1.49018	Inf
LIPC	2	0	Inf	0.0125278	1.49018	Inf
TRNT1	2	0	Inf	0.0125278	1.49018	Inf
MSR1	3	71	0.333477	0.0610742	0.0670668	1.01743
ASTN2	2	2	7.9394	0.0644308	0.575027	109.663
PTGER3	0	25	0	0.104641	0	1.2598
ADAMTS19	1	0	Inf	0.111969	0.203361	Inf
AKR1C4	1	0	Inf	0.111969	0.203361	Inf
B3GALT5	1	0	Inf	0.111969	0.203361	Inf
BACH1	1	0	Inf	0.111969	0.203361	Inf
BRWD1	1	0	Inf	0.111969	0.203361	Inf
CCDC141	1	0	Inf	0.111969	0.203361	Inf
CCDC179	1	0	Inf	0.111969	0.203361	Inf
CERS3	1	0	Inf	0.111969	0.203361	Inf
CETN1	1	0	Inf	0.111969	0.203361	Inf
CLHC1	1	0	Inf	0.111969	0.203361	Inf
CLUL1	1	0	Inf	0.111969	0.203361	Inf
CNTLN	1	0	Inf	0.111969	0.203361	Inf
COL24A1	1	0	Inf	0.111969	0.203361	Inf
COL4A1	1	0	Inf	0.111969	0.203361	Inf
CTAGE6	1	0	Inf	0.111969	0.203361	Inf
CWC27	1	0	Inf	0.111969	0.203361	Inf
DLGAP2	1	0	Inf	0.111969	0.203361	Inf
ERI1	1	0	Inf	0.111969	0.203361	Inf
EXOC2	1	0	Inf	0.111969	0.203361	Inf
EXTL3	1	0	Inf	0.111969	0.203361	Inf
FANCF	1	0	Inf	0.111969	0.203361	Inf
FANCM	1	0	Inf	0.111969	0.203361	Inf
GAS2	1	0	Inf	0.111969	0.203361	Inf
GET1	1	0	Inf	0.111969	0.203361	Inf
GET1-SH3BGR	1	0	Inf	0.111969	0.203361	Inf
HMGN1	1	0	Inf	0.111969	0.203361	Inf
HUS1B	1	0	Inf	0.111969	0.203361	Inf
INTS9	1	0	Inf	0.111969	0.203361	Inf
ITPR2	1	0	Inf	0.111969	0.203361	Inf
LCA5L	1	0	Inf	0.111969	0.203361	Inf
LRRC4C	1	0	Inf	0.111969	0.203361	Inf
MAP3K7CL	1	0	Inf	0.111969	0.203361	Inf
MCM10	1	0	Inf	0.111969	0.203361	Inf
MIS18BP1	1	0	Inf	0.111969	0.203361	Inf
NECAB2	1	0	Inf	0.111969	0.203361	Inf
OPTN	1	0	Inf	0.111969	0.203361	Inf
OR2A12	1	0	Inf	0.111969	0.203361	Inf
OR2A14	1	0	Inf	0.111969	0.203361	Inf
OR2A2	1	0	Inf	0.111969	0.203361	Inf
OR2A25	1	0	Inf	0.111969	0.203361	Inf
OR2A5	1	0	Inf	0.111969	0.203361	Inf
OR2F1	1	0	Inf	0.111969	0.203361	Inf
OR2F2	1	0	Inf	0.111969	0.203361	Inf
OR4K13	1	0	Inf	0.111969	0.203361	Inf
OR4K14	1	0	Inf	0.111969	0.203361	Inf
OR5P2	1	0	Inf	0.111969	0.203361	Inf
OR5P3	1	0	Inf	0.111969	0.203361	Inf
OR6B1	1	0	Inf	0.111969	0.203361	Inf
PABPC4L	1	0	Inf	0.111969	0.203361	Inf
PIBF1	1	0	Inf	0.111969	0.203361	Inf
PLD1	1	0	Inf	0.111969	0.203361	Inf
PPARGC1A	1	0	Inf	0.111969	0.203361	Inf
PPP1R12B	1	0	Inf	0.111969	0.203361	Inf
PRSS48	1	0	Inf	0.111969	0.203361	Inf
RAB3GAP1	1	0	Inf	0.111969	0.203361	Inf
RTN4	1	0	Inf	0.111969	0.203361	Inf
SH3BGR	1	0	Inf	0.111969	0.203361	Inf
SH3D19	1	0	Inf	0.111969	0.203361	Inf
SLC38A8	1	0	Inf	0.111969	0.203361	Inf
SMYD3	1	0	Inf	0.111969	0.203361	Inf
SPATA6L	1	0	Inf	0.111969	0.203361	Inf
STARD3NL	1	0	Inf	0.111969	0.203361	Inf
SVIP	1	0	Inf	0.111969	0.203361	Inf
SYT2	1	0	Inf	0.111969	0.203361	Inf
TCAF1	1	0	Inf	0.111969	0.203361	Inf
TCAF2	1	0	Inf	0.111969	0.203361	Inf
TUSC3	1	0	Inf	0.111969	0.203361	Inf
UCN3	1	0	Inf	0.111969	0.203361	Inf
ZFP37	1	0	Inf	0.111969	0.203361	Inf
ZNF836	1	0	Inf	0.111969	0.203361	Inf
ZRANB3	1	0	Inf	0.111969	0.203361	Inf
RBFOX1	2	4	3.96921	0.138523	0.35873	27.7472
TVP23C	2	4	3.96921	0.138523	0.35873	27.7472
CDRT15	2	5	3.17539	0.180068	0.302075	19.4205
CDRT4	2	5	3.17539	0.180068	0.302075	19.4205
COX10	2	5	3.17539	0.180068	0.302075	19.4205
HS3ST3B1	2	5	3.17539	0.180068	0.302075	19.4205
PMP22	2	5	3.17539	0.180068	0.302075	19.4205
TEKT3	2	5	3.17539	0.180068	0.302075	19.4205
TVP23C-CDRT4	2	5	3.17539	0.180068	0.302075	19.4205
ADAMTS17	1	1	7.93364	0.21141	0.101027	619.736
DCDC1	1	1	7.93364	0.21141	0.101027	619.736
DNAJC24	1	1	7.93364	0.21141	0.101027	619.736
IMMP1L	1	1	7.93364	0.21141	0.101027	619.736
MALRD1	1	1	7.93364	0.21141	0.101027	619.736
PDE4D	1	1	7.93364	0.21141	0.101027	619.736
SGCZ	1	1	7.93364	0.21141	0.101027	619.736
TARP	1	1	7.93364	0.21141	0.101027	619.736
TRIM32	1	1	7.93364	0.21141	0.101027	619.736
TRIML1	1	1	7.93364	0.21141	0.101027	619.736
WWOX	1	1	7.93364	0.21141	0.101027	619.736
SLFN11	4	61	0.518495	0.238769	0.136665	1.40059
SLFN12	4	61	0.518495	0.238769	0.136665	1.40059
FGFRL1	0	16	0	0.24465	0	2.0563
IDUA	0	16	0	0.24465	0	2.0563
OR51F2	0	16	0	0.24465	0	2.0563
OR52R1	0	16	0	0.24465	0	2.0563
SLC26A1	0	16	0	0.24465	0	2.0563
CFHR4	0	19	0	0.26048	0	1.69878
OR2J2	0	19	0	0.26048	0	1.69878
ASCC3	1	2	3.96675	0.299724	0.067202	76.1581
GLB1L2	1	2	3.96675	0.299724	0.067202	76.1581
GLB1L3	1	2	3.96675	0.299724	0.067202	76.1581
MACROD2	1	2	3.96675	0.299724	0.067202	76.1581
UNC13C	1	2	3.96675	0.299724	0.067202	76.1581
IMMP2L	2	37	0.42778	0.31159	0.0498907	1.662
ZNF813	2	9	1.76361	0.353545	0.185205	8.53572
PREPL	1	3	2.64471	0.378155	0.0503431	32.963
SLC3A1	1	3	2.64471	0.378155	0.0503431	32.963
PCDHB13	0	12	0	0.383447	0	2.85489
PCDHB8	0	12	0	0.383447	0	2.85489
CAPN15	0	13	0	0.384765	0	2.60262
NHLRC4	0	13	0	0.384765	0	2.60262
PCDHB11	0	13	0	0.384765	0	2.60262
PCDHB12	0	13	0	0.384765	0	2.60262
PIGQ	0	13	0	0.384765	0	2.60262
PRR35	0	13	0	0.384765	0	2.60262
TMEM175	0	13	0	0.384765	0	2.60262
DGKQ	0	14	0	0.390505	0	2.39106
OR51S1	0	15	0	0.399997	0	2.21111
PCDHB16	0	15	0	0.399997	0	2.21111
PCDHB9	0	15	0	0.399997	0	2.21111
RALYL	1	4	1.98347	0.447808	0.0402448	20.0641
WDR72	1	4	1.98347	0.447808	0.0402448	20.0641
NCKAP5	1	5	1.58661	0.509665	0.0335196	14.1963
LINGO2	7	45	1.23506	0.514275	0.468838	2.76746
CHST6	0	8	0	0.609734	0	4.64852
TACR3	0	8	0	0.609734	0	4.64852
XRCC4	0	8	0	0.609734	0	4.64852
AP5Z1	0	9	0	0.610107	0	4.01995
GNA14	0	9	0	0.610107	0	4.01995
VPS13A	0	9	0	0.610107	0	4.01995
DENND6B	0	10	0	0.615292	0	3.53954
DISC1	0	10	0	0.615292	0	3.53954
MAPK11	0	10	0	0.615292	0	3.53954
MMRN1	0	10	0	0.615292	0	3.53954
PLXNB2	0	10	0	0.615292	0	3.53954
PRKN	0	10	0	0.615292	0	3.53954
PSG4	0	10	0	0.615292	0	3.53954
PSG5	0	10	0	0.615292	0	3.53954
PSG9	0	10	0	0.615292	0	3.53954
RERGL	0	10	0	0.615292	0	3.53954
PCDHB14	0	11	0	0.624209	0	3.16065
RADIL	0	11	0	0.624209	0	3.16065
TOP3B	0	11	0	0.624209	0	3.16065
ZNF92	0	11	0	0.624209	0	3.16065
CYFIP1	2	10	1.58709	0.635957	0.16887	7.46025
NIPA1	2	10	1.58709	0.635957	0.16887	7.46025
NIPA2	2	10	1.58709	0.635957	0.16887	7.46025
SYTL2	2	10	1.58709	0.635957	0.16887	7.46025
TUBGCP5	2	10	1.58709	0.635957	0.16887	7.46025
ZNF761	2	11	1.44268	0.649791	0.155179	6.62161
ZNF765-ZNF761	2	11	1.44268	0.649791	0.155179	6.62161
CTNNA3	6	64	0.742271	0.702027	0.26209	1.7113
ZNF883	1	17	0.466114	0.712857	0.0111466	2.97992
ABCA2	0	5	0	1	0	8.66008
ABCC1	0	1	0	1	0	307.829
ABCC4	0	6	0	1	0	6.73986
ABCC6	0	1	0	1	0	307.829
ACOXL	0	1	0	1	0	307.829
ADAM22	0	1	0	1	0	307.829
ADAMTS18	0	5	0	1	0	8.66008
ADAMTSL5	0	2	0	1	0	42.234
ADGB	0	5	0	1	0	8.66008
ADPRM	0	2	0	1	0	42.234
AFF3	0	3	0	1	0	19.2059
AFP	0	1	0	1	0	307.829
AGAP1	0	2	0	1	0	42.234
AGBL4	0	4	0	1	0	12.022
AGMO	0	2	0	1	0	42.234
AGRN	0	1	0	1	0	307.829
ALB	0	1	0	1	0	307.829
ALMS1	0	1	0	1	0	307.829
ALPG	0	4	0	1	0	12.022
ALPP	0	4	0	1	0	12.022
ANG	0	1	0	1	0	307.829
ANKRD49	0	1	0	1	0	307.829
ANKRD6	0	1	0	1	0	307.829
ANP32C	0	1	0	1	0	307.829
ANTKMT	0	2	0	1	0	42.234
ANTXRL	2	21	0.754957	1	0.0857115	3.09481
APBA2	0	1	0	1	0	307.829
APC	0	1	0	1	0	307.829
APC2	0	2	0	1	0	42.234
APOL3	0	4	0	1	0	12.022
ARAP2	0	5	0	1	0	8.66008
ARHGAP39	0	5	0	1	0	8.66008
ARHGEF38	0	1	0	1	0	307.829
ARID5B	0	1	0	1	0	307.829
ATP5IF1	0	1	0	1	0	307.829
ATP5MJ	0	1	0	1	0	307.829
AZI2	0	1	0	1	0	307.829
AZU1	0	2	0	1	0	42.234
BARD1	0	1	0	1	0	307.829
BBS9	0	1	0	1	0	307.829
BCAP29	0	1	0	1	0	307.829
BCO1	0	2	0	1	0	42.234
BMERB1	0	1	0	1	0	307.829
BMPR1B	0	1	0	1	0	307.829
BTN2A1	0	1	0	1	0	307.829
BTN3A3	0	1	0	1	0	307.829
C12orf71	0	1	0	1	0	307.829
C14orf28	0	1	0	1	0	307.829
C19orf25	0	2	0	1	0	42.234
C2CD4A	0	4	0	1	0	12.022
C4orf45	0	1	0	1	0	307.829
C4orf46	0	1	0	1	0	307.829
C8orf82	0	5	0	1	0	8.66008
CA6	0	1	0	1	0	307.829
CABS1	0	2	0	1	0	42.234
CACNA2D4	0	1	0	1	0	307.829
CADM2	0	2	0	1	0	42.234
CAPN14	0	1	0	1	0	307.829
CCDC166	0	2	0	1	0	42.234
CCDC74A	0	1	0	1	0	307.829
CCDC78	0	2	0	1	0	42.234
CCSER1	0	1	0	1	0	307.829
CD109	0	1	0	1	0	307.829
CD164L2	0	1	0	1	0	307.829
CD83	0	1	0	1	0	307.829
CD8B2	0	1	0	1	0	307.829
CDC42BPB	0	1	0	1	0	307.829
CDH23	0	1	0	1	0	307.829
CDRT1	0	1	0	1	0	307.829
CDYL2	0	1	0	1	0	307.829
CEP128	0	1	0	1	0	307.829
CFD	0	2	0	1	0	42.234
CHEK2	0	2	0	1	0	42.234
CHTF18	0	2	0	1	0	42.234
CIAO3	0	2	0	1	0	42.234
CLEC19A	0	1	0	1	0	307.829
CLIC3	0	4	0	1	0	12.022
CNTNAP2	0	1	0	1	0	307.829
COG5	0	4	0	1	0	12.022
COL11A1	0	1	0	1	0	307.829
COL21A1	0	1	0	1	0	307.829
COL6A2	0	2	0	1	0	42.234
COL6A5	0	1	0	1	0	307.829
CPT2	0	1	0	1	0	307.829
CRPPA	0	1	0	1	0	307.829
CSGALNACT1	0	3	0	1	0	19.2059
CTNS	0	2	0	1	0	42.234
CYBC1	0	1	0	1	0	307.829
CYLC2	0	1	0	1	0	307.829
CYP2C18	0	1	0	1	0	307.829
CYP2C19	0	1	0	1	0	307.829
CYP4V2	0	1	0	1	0	307.829
DCLRE1C	0	5	0	1	0	8.66008
DEFB1	0	1	0	1	0	307.829
DEFB134	0	1	0	1	0	307.829
DEFB135	0	1	0	1	0	307.829
DEFB136	0	1	0	1	0	307.829
DENND4C	0	1	0	1	0	307.829
DGCR6	0	1	0	1	0	307.829
DGKB	0	2	0	1	0	42.234
DGLUCY	0	1	0	1	0	307.829
DLG2	0	3	0	1	0	19.2059
DMRT2	0	1	0	1	0	307.829
DNAH14	0	1	0	1	0	307.829
DNAJC8	0	1	0	1	0	307.829
DNM3	0	1	0	1	0	307.829
DOCK1	0	4	0	1	0	12.022
DPY19L2	0	3	0	1	0	19.2059
DRICH1	0	2	0	1	0	42.234
DTHD1	0	5	0	1	0	8.66008
DTWD2	0	1	0	1	0	307.829
DUS4L	0	1	0	1	0	307.829
DUS4L-BCAP29	0	1	0	1	0	307.829
DYNC2H1	0	3	0	1	0	19.2059
EDARADD	0	2	0	1	0	42.234
EHD3	0	1	0	1	0	307.829
ELANE	0	2	0	1	0	42.234
ELP4	0	1	0	1	0	307.829
EML4	0	2	0	1	0	42.234
ENTPD2	0	4	0	1	0	12.022
ERC1	0	1	0	1	0	307.829
ERMP1	0	1	0	1	0	307.829
ERO1B	0	2	0	1	0	42.234
ETFDH	0	1	0	1	0	307.829
EVC	0	1	0	1	0	307.829
EXOC3L4	0	1	0	1	0	307.829
EYS	0	4	0	1	0	12.022
F11	0	1	0	1	0	307.829
FAM135B	0	1	0	1	0	307.829
FAM149A	0	1	0	1	0	307.829
FAM174A	0	2	0	1	0	42.234
FAM174B	0	1	0	1	0	307.829
FAM83H	0	2	0	1	0	42.234
FBXL16	0	2	0	1	0	42.234
FCN3	0	1	0	1	0	307.829
FGF12	0	1	0	1	0	307.829
FLII	0	1	0	1	0	307.829
FNIP2	0	1	0	1	0	307.829
FOCAD	0	1	0	1	0	307.829
FOXH1	0	1	0	1	0	307.829
FOXK1	0	3	0	1	0	19.2059
FSD1L	0	1	0	1	0	307.829
FSHR	0	1	0	1	0	307.829
FSTL5	0	2	0	1	0	42.234
FTCD	0	2	0	1	0	42.234
FUT7	0	5	0	1	0	8.66008
GAK	0	2	0	1	0	42.234
GBE1	0	3	0	1	0	19.2059
GCNT2	0	7	0	1	0	5.50564
GIMAP2	0	1	0	1	0	307.829
GIMAP4	0	1	0	1	0	307.829
GIMAP6	0	1	0	1	0	307.829
GNG4	0	2	0	1	0	42.234
GP6	0	1	0	1	0	307.829
GPR137B	0	2	0	1	0	42.234
GPR22	0	1	0	1	0	307.829
GPR3	0	1	0	1	0	307.829
GPR83	0	1	0	1	0	307.829
GPT	0	6	0	1	0	6.73986
GRAMD1C	0	4	0	1	0	12.022
GREM2	0	1	0	1	0	307.829
GRM8	0	2	0	1	0	42.234
GSTCD	0	1	0	1	0	307.829
GTF2B	0	1	0	1	0	307.829
GUCY1A2	0	1	0	1	0	307.829
GYPA	0	7	0	1	0	5.50564
GYPB	0	7	0	1	0	5.50564
H3Y1	0	1	0	1	0	307.829
HAGHL	0	2	0	1	0	42.234
HAUS6	0	1	0	1	0	307.829
HCN4	0	1	0	1	0	307.829
HEXD	0	1	0	1	0	307.829
HOXA2	0	1	0	1	0	307.829
HOXA3	0	1	0	1	0	307.829
HOXA4	0	1	0	1	0	307.829
HOXA5	0	1	0	1	0	307.829
HOXA6	0	1	0	1	0	307.829
HOXA7	0	1	0	1	0	307.829
HOXD11	0	3	0	1	0	19.2059
HOXD12	0	3	0	1	0	19.2059
HOXD13	0	3	0	1	0	19.2059
HOXD8	0	3	0	1	0	19.2059
HOXD9	0	3	0	1	0	19.2059
HSCB	0	1	0	1	0	307.829
IFNB1	0	1	0	1	0	307.829
IFT74	0	2	0	1	0	42.234
IGLL1	0	1	0	1	0	307.829
IGSF6	2	17	0.932955	1	0.104423	3.93791
INSYN2A	0	3	0	1	0	19.2059
INTS12	0	1	0	1	0	307.829
IQANK1	0	2	0	1	0	42.234
ITFG1	0	1	0	1	0	307.829
IZUMO1R	0	1	0	1	0	307.829
IZUMO3	0	1	0	1	0	307.829
KANK1	0	5	0	1	0	8.66008
KATNAL2	0	1	0	1	0	307.829
KCNG4	0	2	0	1	0	42.234
KCNJ15	0	3	0	1	0	19.2059
KCNV2	0	5	0	1	0	8.66008
KDM4C	0	1	0	1	0	307.829
KIAA1328	0	1	0	1	0	307.829
KIAA2026	0	1	0	1	0	307.829
KIF18A	0	1	0	1	0	307.829
KISS1R	0	1	0	1	0	307.829
KLHL23	0	1	0	1	0	307.829
KLKB1	0	1	0	1	0	307.829
KRTAP19-8	0	1	0	1	0	307.829
KYAT3	0	1	0	1	0	307.829
LARGE1	1	8	0.991376	1	0.0223237	7.40544
LBHD2	0	1	0	1	0	307.829
LCNL1	0	3	0	1	0	19.2059
LLGL1	0	1	0	1	0	307.829
LOC102724788	0	1	0	1	0	307.829
LRRC14	0	6	0	1	0	6.73986
LRRC19	0	2	0	1	0	42.234
LRRC24	0	6	0	1	0	6.73986
LRRC28	0	1	0	1	0	307.829
LTBP1	0	1	0	1	0	307.829
LYRM2	0	1	0	1	0	307.829
LYST	0	2	0	1	0	42.234
MAD1L1	0	1	0	1	0	307.829
MALL	6	48	0.99134	1	0.34595	2.32662
MANEA	0	3	0	1	0	19.2059
MAP3K6	0	1	0	1	0	307.829
MAP4K3	0	1	0	1	0	307.829
MAPK12	0	7	0	1	0	5.50564
MAPK15	0	2	0	1	0	42.234
MARCHF1	0	2	0	1	0	42.234
MARF1	0	1	0	1	0	307.829
MCTP2	0	1	0	1	0	307.829
MCUB	0	1	0	1	0	307.829
MDGA2	0	1	0	1	0	307.829
MDN1	0	1	0	1	0	307.829
MED16	0	2	0	1	0	42.234
MEIG1	0	5	0	1	0	8.66008
METRN	0	2	0	1	0	42.234
METTL15	0	1	0	1	0	307.829
METTL5	0	1	0	1	0	307.829
METTL9	2	17	0.932955	1	0.104423	3.93791
MFSD3	0	6	0	1	0	6.73986
MGAT5B	0	1	0	1	0	307.829
MICA	0	3	0	1	0	19.2059
MIEF2	0	1	0	1	0	307.829
MLANA	0	1	0	1	0	307.829
MMD2	0	2	0	1	0	42.234
MME	0	1	0	1	0	307.829
MMP26	0	2	0	1	0	42.234
MOK	0	1	0	1	0	307.829
MPV17L	0	1	0	1	0	307.829
MRE11	0	1	0	1	0	307.829
MRM2	0	1	0	1	0	307.829
MRPS25	0	1	0	1	0	307.829
MRRF	0	1	0	1	0	307.829
MS4A4A	1	12	0.660662	1	0.0154447	4.47249
MS4A4E	1	12	0.660662	1	0.0154447	4.47249
MSLN	0	2	0	1	0	42.234
MSMB	0	2	0	1	0	42.234
MTLN	6	48	0.99134	1	0.34595	2.32662
MTMR7	0	1	0	1	0	307.829
MTNR1A	0	1	0	1	0	307.829
MTUS1	0	1	0	1	0	307.829
MYF5	0	1	0	1	0	307.829
MYF6	0	1	0	1	0	307.829
MYH11	0	1	0	1	0	307.829
MYH13	0	1	0	1	0	307.829
MYH8	0	1	0	1	0	307.829
MZT2A	0	1	0	1	0	307.829
NAALAD2	0	4	0	1	0	12.022
NAALADL2	0	1	0	1	0	307.829
NAF1	0	1	0	1	0	307.829
NARF	0	1	0	1	0	307.829
NBPF4	0	3	0	1	0	19.2059
NCAM2	0	1	0	1	0	307.829
NCOA4	0	2	0	1	0	42.234
NDE1	0	1	0	1	0	307.829
NDUFAF2	0	1	0	1	0	307.829
NDUFAF6	0	1	0	1	0	307.829
NEGR1	0	1	0	1	0	307.829
NFIB	0	1	0	1	0	307.829
NFIL3	0	1	0	1	0	307.829
NID1	0	2	0	1	0	42.234
NKAIN2	0	1	0	1	0	307.829
NKAIN3	0	1	0	1	0	307.829
NLRP2	0	1	0	1	0	307.829
NME7	0	1	0	1	0	307.829
NOMO1	0	1	0	1	0	307.829
NOX4	0	2	0	1	0	42.234
NPDC1	0	4	0	1	0	12.022
NPHP1	6	48	0.99134	1	0.34595	2.32662
NPIPA1	0	1	0	1	0	307.829
NPIPA5	0	1	0	1	0	307.829
NPY1R	0	1	0	1	0	307.829
NPY5R	0	1	0	1	0	307.829
NR2C2	0	1	0	1	0	307.829
NRXN1	0	7	0	1	0	5.50564
NTAN1	0	2	0	1	0	42.234
NUDT1	0	1	0	1	0	307.829
NXNL2	0	2	0	1	0	42.234
OPA1	0	1	0	1	0	307.829
OPRPN	0	2	0	1	0	42.234
OR2B3	0	4	0	1	0	12.022
OR2J1	0	4	0	1	0	12.022
OR2J3	0	4	0	1	0	12.022
OR2W1	0	4	0	1	0	12.022
OR51F1	0	1	0	1	0	307.829
OR51L1	0	2	0	1	0	42.234
OTOA	2	17	0.932955	1	0.104423	3.93791
OTOGL	0	2	0	1	0	42.234
PAPOLB	0	3	0	1	0	19.2059
PARD3	0	1	0	1	0	307.829
PARD3B	0	2	0	1	0	42.234
PAXX	0	3	0	1	0	19.2059
PCDH15	0	7	0	1	0	5.50564
PCDHB15	0	4	0	1	0	12.022
PCDHB6	0	2	0	1	0	42.234
PCDHB7	0	5	0	1	0	8.66008
PCSK4	0	2	0	1	0	42.234
PDE8A	0	5	0	1	0	8.66008
PDGFRL	0	1	0	1	0	307.829
PDXDC1	0	2	0	1	0	42.234
PDZK1	0	1	0	1	0	307.829
PEAK1	0	1	0	1	0	307.829
PFKP	0	1	0	1	0	307.829
PHKB	0	1	0	1	0	307.829
PHOSPHO2-KLHL23	0	1	0	1	0	307.829
PIK3C2G	0	1	0	1	0	307.829
PITRM1	0	1	0	1	0	307.829
PIWIL4	0	1	0	1	0	307.829
PKD1L2	0	2	0	1	0	42.234
PKD1L3	0	2	0	1	0	42.234
PLIN2	0	1	0	1	0	307.829
PLPPR3	0	1	0	1	0	307.829
POMZP3	0	3	0	1	0	19.2059
POT1	0	2	0	1	0	42.234
PPA2	0	1	0	1	0	307.829
PPID	0	1	0	1	0	307.829
PPP1R16A	0	2	0	1	0	42.234
PRB2	0	1	0	1	0	307.829
PRKCA	0	1	0	1	0	307.829
PRODH	0	1	0	1	0	307.829
PRPS1L1	0	1	0	1	0	307.829
PRR16	0	2	0	1	0	42.234
PRTN3	0	2	0	1	0	42.234
PRUNE2	0	1	0	1	0	307.829
PSMD7	0	2	0	1	0	42.234
PTAFR	0	1	0	1	0	307.829
PTBP1	0	1	0	1	0	307.829
PTCHD3	10	83	0.955179	1	0.440545	1.85252
PTGDS	0	3	0	1	0	19.2059
PTPRD	0	2	0	1	0	42.234
PTPRQ	0	1	0	1	0	307.829
PZP	0	1	0	1	0	307.829
R3HDM4	0	2	0	1	0	42.234
RAB11FIP3	0	5	0	1	0	8.66008
RAB28	0	1	0	1	0	307.829
RAB32	0	1	0	1	0	307.829
RANBP6	0	1	0	1	0	307.829
RAPGEF2	0	1	0	1	0	307.829
RBFOX3	0	5	0	1	0	8.66008
RBSN	0	1	0	1	0	307.829
RD3L	0	1	0	1	0	307.829
RECQL4	0	6	0	1	0	6.73986
REEP6	0	2	0	1	0	42.234
RGPD3	0	1	0	1	0	307.829
RHD	0	1	0	1	0	307.829
RIC1	0	1	0	1	0	307.829
RIMS2	0	1	0	1	0	307.829
RIPOR3	0	1	0	1	0	307.829
RNASE3	0	5	0	1	0	8.66008
RNASE4	0	1	0	1	0	307.829
RNF115	0	1	0	1	0	307.829
RNF125	0	1	0	1	0	307.829
RNF138	0	1	0	1	0	307.829
RNF17	0	1	0	1	0	307.829
RNF182	0	1	0	1	0	307.829
RNLS	0	5	0	1	0	8.66008
RP1L1	0	2	0	1	0	42.234
RPL10L	0	2	0	1	0	42.234
RPS6KA5	0	1	0	1	0	307.829
RPUSD1	0	2	0	1	0	42.234
RRN3	0	2	0	1	0	42.234
RXFP1	0	1	0	1	0	307.829
SACS	0	4	0	1	0	12.022
SAPCD2	0	4	0	1	0	12.022
SBF2	0	1	0	1	0	307.829
SCO1	0	2	0	1	0	42.234
SDK1	0	2	0	1	0	42.234
SESN2	0	1	0	1	0	307.829
SGCG	0	4	0	1	0	12.022
SHPK	0	2	0	1	0	42.234
SIPA1L1	0	1	0	1	0	307.829
SLC1A1	0	1	0	1	0	307.829
SLC23A2	0	2	0	1	0	42.234
SLC25A24	0	3	0	1	0	19.2059
SLC29A3	0	1	0	1	0	307.829
SLC7A2	0	1	0	1	0	307.829
SLC8A1	0	2	0	1	0	42.234
SLCO1B1	0	1	0	1	0	307.829
SLCO1B3	0	1	0	1	0	307.829
SLCO1B3-SLCO1B7	0	1	0	1	0	307.829
SMIM15	0	1	0	1	0	307.829
SMR3A	0	2	0	1	0	42.234
SMR3B	0	2	0	1	0	42.234
SND1	0	1	0	1	0	307.829
SNTG2	0	4	0	1	0	12.022
SNX29	0	2	0	1	0	42.234
SNX8	0	1	0	1	0	307.829
SOCS6	0	1	0	1	0	307.829
SORBS2	0	1	0	1	0	307.829
SOX5	0	1	0	1	0	307.829
SRBD1	0	1	0	1	0	307.829
SRP19	0	1	0	1	0	307.829
SSB	0	1	0	1	0	307.829
SSUH2	0	1	0	1	0	307.829
ST6GAL2	0	1	0	1	0	307.829
STPG2	0	1	0	1	0	307.829
STRIT1	0	1	0	1	0	307.829
STRN	0	1	0	1	0	307.829
STX8	0	1	0	1	0	307.829
STXBP4	0	1	0	1	0	307.829
SUGCT	0	2	0	1	0	42.234
SYT17	0	1	0	1	0	307.829
SYTL1	0	1	0	1	0	307.829
TBC1D1	0	1	0	1	0	307.829
TBC1D4	0	1	0	1	0	307.829
TBCK	0	1	0	1	0	307.829
TDRD9	0	1	0	1	0	307.829
TET2	0	1	0	1	0	307.829
TKTL2	0	1	0	1	0	307.829
TLR3	0	1	0	1	0	307.829
TMA16	0	1	0	1	0	307.829
TMC3	0	1	0	1	0	307.829
TMEM114	0	2	0	1	0	42.234
TMEM117	0	1	0	1	0	307.829
TMEM144	0	2	0	1	0	42.234
TMEM167A	0	1	0	1	0	307.829
TMEM222	0	1	0	1	0	307.829
TMPRSS2	0	1	0	1	0	307.829
TMX1	0	1	0	1	0	307.829
TNFAIP2	0	1	0	1	0	307.829
TP53INP1	0	1	0	1	0	307.829
TRAPPC8	0	1	0	1	0	307.829
TRIML2	0	1	0	1	0	307.829
TRIQK	0	1	0	1	0	307.829
TRPV1	0	2	0	1	0	42.234
TTC28	0	2	0	1	0	42.234
TTC29	0	2	0	1	0	42.234
TTC39B	0	6	0	1	0	6.73986
TTC6	0	1	0	1	0	307.829
TUBA3D	0	1	0	1	0	307.829
TUBGCP6	0	1	0	1	0	307.829
UBR3	0	1	0	1	0	307.829
ULK4	0	5	0	1	0	8.66008
USH2A	0	1	0	1	0	307.829
VAT1L	0	2	0	1	0	42.234
VAV3	0	1	0	1	0	307.829
VIT	0	1	0	1	0	307.829
VLDLR	0	1	0	1	0	307.829
VPS13B	0	1	0	1	0	307.829
VPS13C	0	4	0	1	0	12.022
VWC2L	0	1	0	1	0	307.829
WDR24	0	2	0	1	0	42.234
XKR5	0	1	0	1	0	307.829
XYLT1	0	1	0	1	0	307.829
ZCWPW2	0	1	0	1	0	307.829
ZFP42	0	1	0	1	0	307.829
ZNF107	1	8	0.991376	1	0.0223237	7.40544
ZNF138	1	8	0.991376	1	0.0223237	7.40544
ZNF442	0	1	0	1	0	307.829
ZNF443	0	1	0	1	0	307.829
ZNF563	0	1	0	1	0	307.829
ZNF569	0	1	0	1	0	307.829
ZNF571	0	1	0	1	0	307.829
ZNF677	0	1	0	1	0	307.829
ZNF709	0	1	0	1	0	307.829
ZNF765	0	2	0	1	0	42.234
ZNF778	0	1	0	1	0	307.829
ZNF793	0	1	0	1	0	307.829
ZNF799	0	1	0	1	0	307.829
ZNF823	0	1	0	1	0	307.829
Note: Odds Ratios (ORs) for Fisher’s exact tests with 0 counts are left as they are and were not manually calculated according to Altman (1991) in this table. The manual calculation was only done for significant result(s) in the manuscript

## Sheet: eTable2.Duplication Gene Burden
eTable 2: Gene-wise duplication burden analysis
Gene	Number of Cases Affected	Number of Controls Affected	Odds Ratio	P Value	Confidence Interval Start	Confidence Interval End
ZNF813	0	95	0	2.22e-05	0	0.311466
ZNF761	0	78	0	0.000184092	0	0.381621
ZNF765-ZNF761	0	78	0	0.000184092	0	0.381621
PRKN	6	9	5.30744	0.00398393	1.55166	16.7281
ZNF350	3	1	23.8353	0.00513315	1.91215	1242.06
ZNF432	3	1	23.8353	0.00513315	1.91215	1242.06
ZNF614	3	1	23.8353	0.00513315	1.91215	1242.06
ZNF615	3	1	23.8353	0.00513315	1.91215	1242.06
DGCR6	8	20	3.18629	0.00964839	1.21117	7.57177
LOC102724770	8	20	3.18629	0.00964839	1.21117	7.57177
LOC102724788	8	20	3.18629	0.00964839	1.21117	7.57177
PRODH	8	20	3.18629	0.00964839	1.21117	7.57177
FPR3	3	2	11.9192	0.0117641	1.36388	143.045
ZNF577	3	2	11.9192	0.0117641	1.36388	143.045
ZNF613	3	2	11.9192	0.0117641	1.36388	143.045
ZNF616	3	2	11.9192	0.0117641	1.36388	143.045
ZNF649	3	2	11.9192	0.0117641	1.36388	143.045
ZNF841	3	2	11.9192	0.0117641	1.36388	143.045
ACTR8	2	0	Inf	0.0125278	1.49018	Inf
ARNTL2	2	0	Inf	0.0125278	1.49018	Inf
CACNA1D	2	0	Inf	0.0125278	1.49018	Inf
CHDH	2	0	Inf	0.0125278	1.49018	Inf
DPYSL3	2	0	Inf	0.0125278	1.49018	Inf
IL17RB	2	0	Inf	0.0125278	1.49018	Inf
PPFIBP1	2	0	Inf	0.0125278	1.49018	Inf
PPP2R2B	2	0	Inf	0.0125278	1.49018	Inf
SELENOK	2	0	Inf	0.0125278	1.49018	Inf
SMCO2	2	0	Inf	0.0125278	1.49018	Inf
STK32A	2	0	Inf	0.0125278	1.49018	Inf
STK38L	2	0	Inf	0.0125278	1.49018	Inf
TOP3B	6	14	3.41062	0.0189298	1.07207	9.47128
CHML	0	34	0	0.0280526	0	0.907231
FH	0	36	0	0.0292236	0	0.854008
KMO	0	36	0	0.0292236	0	0.854008
OPN3	0	36	0	0.0292236	0	0.854008
COX10	2	1	15.8787	0.034782	0.826039	931.149
LTBP1	2	1	15.8787	0.034782	0.826039	931.149
CDRT15	2	2	7.9394	0.0644308	0.575027	109.663
DPP6	2	2	7.9394	0.0644308	0.575027	109.663
FAM243A	2	2	7.9394	0.0644308	0.575027	109.663
FAM243B	2	2	7.9394	0.0644308	0.575027	109.663
KCNE1B	2	2	7.9394	0.0644308	0.575027	109.663
SMIM11A	2	2	7.9394	0.0644308	0.575027	109.663
SMIM11B	2	2	7.9394	0.0644308	0.575027	109.663
SMIM34A	2	2	7.9394	0.0644308	0.575027	109.663
SMYD3	2	2	7.9394	0.0644308	0.575027	109.663
RGS7	0	29	0	0.069003	0	1.07435
HS3ST3B1	2	3	5.29311	0.0995419	0.441702	46.2347
KCNE1	2	3	5.29311	0.0995419	0.441702	46.2347
RCAN1	2	3	5.29311	0.0995419	0.441702	46.2347
TEKT3	2	3	5.29311	0.0995419	0.441702	46.2347
TVP23C	2	3	5.29311	0.0995419	0.441702	46.2347
WDR64	0	26	0	0.108614	0	1.20771
AGO2	1	0	Inf	0.111969	0.203361	Inf
AHCTF1	1	0	Inf	0.111969	0.203361	Inf
AKNA	1	0	Inf	0.111969	0.203361	Inf
ANG	1	0	Inf	0.111969	0.203361	Inf
AQP4	1	0	Inf	0.111969	0.203361	Inf
ARHGAP11A	1	0	Inf	0.111969	0.203361	Inf
ARHGAP11A-SCG5	1	0	Inf	0.111969	0.203361	Inf
ARHGEF10	1	0	Inf	0.111969	0.203361	Inf
ATP6V1G1	1	0	Inf	0.111969	0.203361	Inf
BTBD11	1	0	Inf	0.111969	0.203361	Inf
C1orf194	1	0	Inf	0.111969	0.203361	Inf
C1QTNF8	1	0	Inf	0.111969	0.203361	Inf
CACNA1H	1	0	Inf	0.111969	0.203361	Inf
CACNA2D3	1	0	Inf	0.111969	0.203361	Inf
CACNG6	1	0	Inf	0.111969	0.203361	Inf
CACNG7	1	0	Inf	0.111969	0.203361	Inf
CACNG8	1	0	Inf	0.111969	0.203361	Inf
CCDC115	1	0	Inf	0.111969	0.203361	Inf
CCDC92B	1	0	Inf	0.111969	0.203361	Inf
CDKN2A	1	0	Inf	0.111969	0.203361	Inf
CDKN2B	1	0	Inf	0.111969	0.203361	Inf
CENPJ	1	0	Inf	0.111969	0.203361	Inf
CHST9	1	0	Inf	0.111969	0.203361	Inf
CISD1	1	0	Inf	0.111969	0.203361	Inf
CLCC1	1	0	Inf	0.111969	0.203361	Inf
CLDN23	1	0	Inf	0.111969	0.203361	Inf
CLUH	1	0	Inf	0.111969	0.203361	Inf
COL27A1	1	0	Inf	0.111969	0.203361	Inf
COL5A1	1	0	Inf	0.111969	0.203361	Inf
COL6A3	1	0	Inf	0.111969	0.203361	Inf
CR1	1	0	Inf	0.111969	0.203361	Inf
CR2	1	0	Inf	0.111969	0.203361	Inf
CRPPA	1	0	Inf	0.111969	0.203361	Inf
CRYGS	1	0	Inf	0.111969	0.203361	Inf
CSMD1	1	0	Inf	0.111969	0.203361	Inf
CTAGE6	1	0	Inf	0.111969	0.203361	Inf
CYB5R4	1	0	Inf	0.111969	0.203361	Inf
CYP19A1	1	0	Inf	0.111969	0.203361	Inf
CYP4V2	1	0	Inf	0.111969	0.203361	Inf
DCP1A	1	0	Inf	0.111969	0.203361	Inf
DEPTOR	1	0	Inf	0.111969	0.203361	Inf
DGKG	1	0	Inf	0.111969	0.203361	Inf
DMXL2	1	0	Inf	0.111969	0.203361	Inf
DNAJB11	1	0	Inf	0.111969	0.203361	Inf
DNAJB4	1	0	Inf	0.111969	0.203361	Inf
DNAJC15	1	0	Inf	0.111969	0.203361	Inf
DPRX	1	0	Inf	0.111969	0.203361	Inf
DSCC1	1	0	Inf	0.111969	0.203361	Inf
EDDM3A	1	0	Inf	0.111969	0.203361	Inf
EDDM3B	1	0	Inf	0.111969	0.203361	Inf
ELAPOR1	1	0	Inf	0.111969	0.203361	Inf
ERC2	1	0	Inf	0.111969	0.203361	Inf
FAM149A	1	0	Inf	0.111969	0.203361	Inf
FHOD3	1	0	Inf	0.111969	0.203361	Inf
FUBP1	1	0	Inf	0.111969	0.203361	Inf
GALNT13	1	0	Inf	0.111969	0.203361	Inf
GIPC2	1	0	Inf	0.111969	0.203361	Inf
GLDN	1	0	Inf	0.111969	0.203361	Inf
GOLGA8A	1	0	Inf	0.111969	0.203361	Inf
GPR12	1	0	Inf	0.111969	0.203361	Inf
GPSM2	1	0	Inf	0.111969	0.203361	Inf
GREM1	1	0	Inf	0.111969	0.203361	Inf
HCN1	1	0	Inf	0.111969	0.203361	Inf
HMGXB4	1	0	Inf	0.111969	0.203361	Inf
HMOX1	1	0	Inf	0.111969	0.203361	Inf
IMP4	1	0	Inf	0.111969	0.203361	Inf
IPMK	1	0	Inf	0.111969	0.203361	Inf
KCNK16	1	0	Inf	0.111969	0.203361	Inf
KCNK17	1	0	Inf	0.111969	0.203361	Inf
KCNK5	1	0	Inf	0.111969	0.203361	Inf
KIF26B	1	0	Inf	0.111969	0.203361	Inf
KIF6	1	0	Inf	0.111969	0.203361	Inf
LMF1	1	0	Inf	0.111969	0.203361	Inf
LMO2	1	0	Inf	0.111969	0.203361	Inf
LPCAT4	1	0	Inf	0.111969	0.203361	Inf
LRRFIP1	1	0	Inf	0.111969	0.203361	Inf
LRRN2	1	0	Inf	0.111969	0.203361	Inf
LRTM1	1	0	Inf	0.111969	0.203361	Inf
LYSMD2	1	0	Inf	0.111969	0.203361	Inf
MCM5	1	0	Inf	0.111969	0.203361	Inf
MDM4	1	0	Inf	0.111969	0.203361	Inf
METTL16	1	0	Inf	0.111969	0.203361	Inf
MLPH	1	0	Inf	0.111969	0.203361	Inf
MRAP2	1	0	Inf	0.111969	0.203361	Inf
MRPS30	1	0	Inf	0.111969	0.203361	Inf
MSR1	1	0	Inf	0.111969	0.203361	Inf
MTAP	1	0	Inf	0.111969	0.203361	Inf
MYADM	1	0	Inf	0.111969	0.203361	Inf
MZT2B	1	0	Inf	0.111969	0.203361	Inf
NEXN	1	0	Inf	0.111969	0.203361	Inf
NLRP12	1	0	Inf	0.111969	0.203361	Inf
NOP10	1	0	Inf	0.111969	0.203361	Inf
NUTM1	1	0	Inf	0.111969	0.203361	Inf
OPCML	1	0	Inf	0.111969	0.203361	Inf
OR14C36	1	0	Inf	0.111969	0.203361	Inf
OR2AJ1	1	0	Inf	0.111969	0.203361	Inf
OR2AK2	1	0	Inf	0.111969	0.203361	Inf
OR2G6	1	0	Inf	0.111969	0.203361	Inf
OR2L2	1	0	Inf	0.111969	0.203361	Inf
OR2L3	1	0	Inf	0.111969	0.203361	Inf
OR2L5	1	0	Inf	0.111969	0.203361	Inf
OR2L8	1	0	Inf	0.111969	0.203361	Inf
OR2T1	1	0	Inf	0.111969	0.203361	Inf
OR2T2	1	0	Inf	0.111969	0.203361	Inf
OR2T29	1	0	Inf	0.111969	0.203361	Inf
OR2T3	1	0	Inf	0.111969	0.203361	Inf
OR2T34	1	0	Inf	0.111969	0.203361	Inf
OR2T4	1	0	Inf	0.111969	0.203361	Inf
OR2T5	1	0	Inf	0.111969	0.203361	Inf
OR2T6	1	0	Inf	0.111969	0.203361	Inf
OR2T8	1	0	Inf	0.111969	0.203361	Inf
OR6S1	1	0	Inf	0.111969	0.203361	Inf
ORM1	1	0	Inf	0.111969	0.203361	Inf
ORM2	1	0	Inf	0.111969	0.203361	Inf
PAFAH1B1	1	0	Inf	0.111969	0.203361	Inf
PRDM5	1	0	Inf	0.111969	0.203361	Inf
PRKCD	1	0	Inf	0.111969	0.203361	Inf
PRKCG	1	0	Inf	0.111969	0.203361	Inf
PRLH	1	0	Inf	0.111969	0.203361	Inf
PTK2	1	0	Inf	0.111969	0.203361	Inf
PTPN18	1	0	Inf	0.111969	0.203361	Inf
RAB17	1	0	Inf	0.111969	0.203361	Inf
RBM20	1	0	Inf	0.111969	0.203361	Inf
RFT1	1	0	Inf	0.111969	0.203361	Inf
RIPPLY2	1	0	Inf	0.111969	0.203361	Inf
RNASE11	1	0	Inf	0.111969	0.203361	Inf
RNASE12	1	0	Inf	0.111969	0.203361	Inf
RNASE4	1	0	Inf	0.111969	0.203361	Inf
RNASE9	1	0	Inf	0.111969	0.203361	Inf
RNF17	1	0	Inf	0.111969	0.203361	Inf
RNF175	1	0	Inf	0.111969	0.203361	Inf
RXRA	1	0	Inf	0.111969	0.203361	Inf
SCG3	1	0	Inf	0.111969	0.203361	Inf
SCG5	1	0	Inf	0.111969	0.203361	Inf
SERPIND1	1	0	Inf	0.111969	0.203361	Inf
SFRP2	1	0	Inf	0.111969	0.203361	Inf
SLC25A26	1	0	Inf	0.111969	0.203361	Inf
SNX29	1	0	Inf	0.111969	0.203361	Inf
SOX8	1	0	Inf	0.111969	0.203361	Inf
SP4	1	0	Inf	0.111969	0.203361	Inf
SPATA19	1	0	Inf	0.111969	0.203361	Inf
SRSF6	1	0	Inf	0.111969	0.203361	Inf
SSTR5	1	0	Inf	0.111969	0.203361	Inf
TAF13	1	0	Inf	0.111969	0.203361	Inf
TAF2	1	0	Inf	0.111969	0.203361	Inf
TBCCD1	1	0	Inf	0.111969	0.203361	Inf
TCAF2	1	0	Inf	0.111969	0.203361	Inf
TKT	1	0	Inf	0.111969	0.203361	Inf
TLR2	1	0	Inf	0.111969	0.203361	Inf
TLR3	1	0	Inf	0.111969	0.203361	Inf
TMEM131L	1	0	Inf	0.111969	0.203361	Inf
TMEM132D	1	0	Inf	0.111969	0.203361	Inf
TMEM167B	1	0	Inf	0.111969	0.203361	Inf
TNFAIP8L3	1	0	Inf	0.111969	0.203361	Inf
TOM1	1	0	Inf	0.111969	0.203361	Inf
TRIML1	1	0	Inf	0.111969	0.203361	Inf
TRIML2	1	0	Inf	0.111969	0.203361	Inf
TUBA3E	1	0	Inf	0.111969	0.203361	Inf
VSTM1	1	0	Inf	0.111969	0.203361	Inf
WASF3	1	0	Inf	0.111969	0.203361	Inf
WDR47	1	0	Inf	0.111969	0.203361	Inf
WHRN	1	0	Inf	0.111969	0.203361	Inf
WNT5A	1	0	Inf	0.111969	0.203361	Inf
ZFAT	1	0	Inf	0.111969	0.203361	Inf
ZFP42	1	0	Inf	0.111969	0.203361	Inf
ZNF331	1	0	Inf	0.111969	0.203361	Inf
ANTXRL	24	264	0.715351	0.129448	0.448262	1.09356
PYGO1	0	21	0	0.159947	0	1.52218
MICA	2	5	3.17539	0.180068	0.302075	19.4205
OTUD7A	2	5	3.17539	0.180068	0.302075	19.4205
ACP6	1	1	7.93364	0.21141	0.101027	619.736
ADAMTS17	1	1	7.93364	0.21141	0.101027	619.736
AGR3	1	1	7.93364	0.21141	0.101027	619.736
AVEN	1	1	7.93364	0.21141	0.101027	619.736
BCL9	1	1	7.93364	0.21141	0.101027	619.736
CEP162	1	1	7.93364	0.21141	0.101027	619.736
CHD1L	1	1	7.93364	0.21141	0.101027	619.736
CHRM5	1	1	7.93364	0.21141	0.101027	619.736
CLN8	1	1	7.93364	0.21141	0.101027	619.736
CNST	1	1	7.93364	0.21141	0.101027	619.736
EMC4	1	1	7.93364	0.21141	0.101027	619.736
EMC7	1	1	7.93364	0.21141	0.101027	619.736
FMN1	1	1	7.93364	0.21141	0.101027	619.736
FMO5	1	1	7.93364	0.21141	0.101027	619.736
GJA8	1	1	7.93364	0.21141	0.101027	619.736
KATNBL1	1	1	7.93364	0.21141	0.101027	619.736
KCNE2	1	1	7.93364	0.21141	0.101027	619.736
LY86	1	1	7.93364	0.21141	0.101027	619.736
MAGI1	1	1	7.93364	0.21141	0.101027	619.736
MFHAS1	1	1	7.93364	0.21141	0.101027	619.736
MYT1L	1	1	7.93364	0.21141	0.101027	619.736
NBPF19	1	1	7.93364	0.21141	0.101027	619.736
OR2A12	1	1	7.93364	0.21141	0.101027	619.736
OR2A14	1	1	7.93364	0.21141	0.101027	619.736
OR2A2	1	1	7.93364	0.21141	0.101027	619.736
OR2A25	1	1	7.93364	0.21141	0.101027	619.736
OR2A5	1	1	7.93364	0.21141	0.101027	619.736
OR2F1	1	1	7.93364	0.21141	0.101027	619.736
OR2F2	1	1	7.93364	0.21141	0.101027	619.736
OR2M7	1	1	7.93364	0.21141	0.101027	619.736
OR2T12	1	1	7.93364	0.21141	0.101027	619.736
OR2T33	1	1	7.93364	0.21141	0.101027	619.736
OR6B1	1	1	7.93364	0.21141	0.101027	619.736
PGBD4	1	1	7.93364	0.21141	0.101027	619.736
PRKAB2	1	1	7.93364	0.21141	0.101027	619.736
PSD3	1	1	7.93364	0.21141	0.101027	619.736
RAP1GAP2	1	1	7.93364	0.21141	0.101027	619.736
RYR3	1	1	7.93364	0.21141	0.101027	619.736
SH2D4A	1	1	7.93364	0.21141	0.101027	619.736
SLC12A6	1	1	7.93364	0.21141	0.101027	619.736
SNAP29	1	1	7.93364	0.21141	0.101027	619.736
TCAF1	1	1	7.93364	0.21141	0.101027	619.736
TFB2M	1	1	7.93364	0.21141	0.101027	619.736
TUSC3	1	1	7.93364	0.21141	0.101027	619.736
ZNF124	1	1	7.93364	0.21141	0.101027	619.736
ZNF253	1	1	7.93364	0.21141	0.101027	619.736
ZNF669	1	1	7.93364	0.21141	0.101027	619.736
ZNF670	1	1	7.93364	0.21141	0.101027	619.736
ZNF695	1	1	7.93364	0.21141	0.101027	619.736
ZNF737	1	1	7.93364	0.21141	0.101027	619.736
ZNF93	1	1	7.93364	0.21141	0.101027	619.736
CDRT4	2	6	2.64608	0.223115	0.260905	14.8158
CHRNA7	2	6	2.64608	0.223115	0.260905	14.8158
TNR	2	6	2.64608	0.223115	0.260905	14.8158
TVP23C-CDRT4	2	6	2.64608	0.223115	0.260905	14.8158
PRTG	0	19	0	0.26048	0	1.69878
PMP22	2	7	2.26783	0.266809	0.229619	11.9273
CFAP46	1	2	3.96675	0.299724	0.067202	76.1581
DAPL1	1	2	3.96675	0.299724	0.067202	76.1581
EPSTI1	1	2	3.96675	0.299724	0.067202	76.1581
GJA5	1	2	3.96675	0.299724	0.067202	76.1581
PXDN	1	2	3.96675	0.299724	0.067202	76.1581
RAB3C	1	2	3.96675	0.299724	0.067202	76.1581
TANC1	1	2	3.96675	0.299724	0.067202	76.1581
ZNF486	1	2	3.96675	0.299724	0.067202	76.1581
ZNF682	1	2	3.96675	0.299724	0.067202	76.1581
ZNF90	1	2	3.96675	0.299724	0.067202	76.1581
TUBGCP5	4	20	1.58807	0.336146	0.394037	4.75107
AIFM3	1	3	2.64471	0.378155	0.0503431	32.963
CRKL	1	3	2.64471	0.378155	0.0503431	32.963
DNAH11	1	3	2.64471	0.378155	0.0503431	32.963
LZTR1	1	3	2.64471	0.378155	0.0503431	32.963
MED15	1	3	2.64471	0.378155	0.0503431	32.963
P2RX6	1	3	2.64471	0.378155	0.0503431	32.963
PI4KA	1	3	2.64471	0.378155	0.0503431	32.963
SLC7A4	1	3	2.64471	0.378155	0.0503431	32.963
THAP7	1	3	2.64471	0.378155	0.0503431	32.963
CBR3	0	12	0	0.383447	0	2.85489
DOP1B	0	12	0	0.383447	0	2.85489
KANK1	0	12	0	0.383447	0	2.85489
PCSK2	0	12	0	0.383447	0	2.85489
TUSC1	0	12	0	0.383447	0	2.85489
ZNF626	0	12	0	0.383447	0	2.85489
OR2J2	0	13	0	0.384765	0	2.60262
OR4K5	0	13	0	0.384765	0	2.60262
ZNF92	0	13	0	0.384765	0	2.60262
CHSY1	0	15	0	0.399997	0	2.21111
CNTN4	0	15	0	0.399997	0	2.21111
GK5	0	15	0	0.399997	0	2.21111
TFDP2	0	15	0	0.399997	0	2.21111
XRN1	0	15	0	0.399997	0	2.21111
DEFA5	3	13	1.83219	0.412632	0.334428	6.68072
XKR5	3	13	1.83219	0.412632	0.334428	6.68072
SPSB1	2	33	0.479831	0.424281	0.0557201	1.88019
DEFA1	3	14	1.70115	0.427853	0.313028	6.10765
DEFA1B	3	14	1.70115	0.427853	0.313028	6.10765
DEFA3	3	14	1.70115	0.427853	0.313028	6.10765
DEFA4	3	14	1.70115	0.427853	0.313028	6.10765
DEFA6	3	14	1.70115	0.427853	0.313028	6.10765
DEFB1	3	14	1.70115	0.427853	0.313028	6.10765
KLHL22	1	4	1.98347	0.447808	0.0402448	20.0641
OR2L13	1	4	1.98347	0.447808	0.0402448	20.0641
PRKCE	1	4	1.98347	0.447808	0.0402448	20.0641
SCARF2	1	4	1.98347	0.447808	0.0402448	20.0641
ZNF74	1	4	1.98347	0.447808	0.0402448	20.0641
TEX47	1	21	0.377176	0.50373	0.00911554	2.34948
ZNF804B	1	21	0.377176	0.50373	0.00911554	2.34948
OR2M2	1	5	1.58661	0.509665	0.0335196	14.1963
OR2M3	1	5	1.58661	0.509665	0.0335196	14.1963
OR2M4	1	5	1.58661	0.509665	0.0335196	14.1963
OR2M5	1	5	1.58661	0.509665	0.0335196	14.1963
SRBD1	1	5	1.58661	0.509665	0.0335196	14.1963
AHR	4	25	1.26983	0.559492	0.320645	3.68606
CYFIP1	4	25	1.26983	0.559492	0.320645	3.68606
NIPA2	4	25	1.26983	0.559492	0.320645	3.68606
GPRIN2	1	6	1.32207	0.564598	0.0287194	10.9115
LRRC74B	1	6	1.32207	0.564598	0.0287194	10.9115
NPY4R	1	6	1.32207	0.564598	0.0287194	10.9115
NPY4R2	1	6	1.32207	0.564598	0.0287194	10.9115
ABCC4	0	8	0	0.609734	0	4.64852
KANSL1	0	8	0	0.609734	0	4.64852
LCE2A	0	8	0	0.609734	0	4.64852
LCE2B	0	8	0	0.609734	0	4.64852
LCE2C	0	8	0	0.609734	0	4.64852
LCE2D	0	8	0	0.609734	0	4.64852
LCE3A	0	8	0	0.609734	0	4.64852
LCE3B	0	8	0	0.609734	0	4.64852
LCE3C	0	8	0	0.609734	0	4.64852
LCE3D	0	8	0	0.609734	0	4.64852
LCE3E	0	8	0	0.609734	0	4.64852
LCE4A	0	8	0	0.609734	0	4.64852
OR4K1	0	8	0	0.609734	0	4.64852
RFPL2	0	8	0	0.609734	0	4.64852
SLC5A4	0	8	0	0.609734	0	4.64852
TAFA5	0	8	0	0.609734	0	4.64852
TBC1D5	0	8	0	0.609734	0	4.64852
ALPP	0	9	0	0.610107	0	4.01995
DUXA	0	9	0	0.610107	0	4.01995
KIF25	0	9	0	0.610107	0	4.01995
ZIM3	0	9	0	0.610107	0	4.01995
ABCC1	0	10	0	0.615292	0	3.53954
ALPG	0	10	0	0.615292	0	3.53954
CLDN12	0	10	0	0.615292	0	3.53954
COL26A1	0	10	0	0.615292	0	3.53954
FAM237B	0	10	0	0.615292	0	3.53954
MYH11	0	10	0	0.615292	0	3.53954
OR4K2	0	10	0	0.615292	0	3.53954
OTOR	0	10	0	0.615292	0	3.53954
PTTG1IP2	0	10	0	0.615292	0	3.53954
SNRPB2	0	10	0	0.615292	0	3.53954
CFAP69	0	11	0	0.624209	0	3.16065
DYNC2H1	0	11	0	0.624209	0	3.16065
IGSF6	0	11	0	0.624209	0	3.16065
METTL9	0	11	0	0.624209	0	3.16065
NELL1	0	11	0	0.624209	0	3.16065
OTOA	0	11	0	0.624209	0	3.16065
USP29	0	11	0	0.624209	0	3.16065
ADAMTS2	2	10	1.58709	0.635957	0.16887	7.46025
MTLN	2	11	1.44268	0.649791	0.155179	6.62161
LILRA4	2	12	1.32234	0.665096	0.143598	5.95059
MALL	2	12	1.32234	0.665096	0.143598	5.95059
NPHP1	2	12	1.32234	0.665096	0.143598	5.95059
LILRA5	2	14	1.1332	0.698205	0.124834	4.94326
CNTN6	1	17	0.466114	0.712857	0.0111466	2.97992
STEAP1	1	17	0.466114	0.712857	0.0111466	2.97992
ADGRE1	1	18	0.440174	0.715009	0.0105586	2.79267
NIPA1	4	26	1.22087	0.768845	0.309137	3.52767
AAK1	0	1	0	1	0	307.829
ABCB5	0	1	0	1	0	307.829
ABCC6	0	6	0	1	0	6.73986
ABLIM2	0	4	0	1	0	12.022
ACAT1	0	1	0	1	0	307.829
ACER2	0	1	0	1	0	307.829
ACKR3	0	2	0	1	0	42.234
ACOT11	0	4	0	1	0	12.022
ACOX3	0	5	0	1	0	8.66008
ACSL1	0	1	0	1	0	307.829
ACSM2A	0	1	0	1	0	307.829
ACSM5	0	1	0	1	0	307.829
ADAMTS19	0	2	0	1	0	42.234
ADAMTSL1	0	1	0	1	0	307.829
ADARB2	0	4	0	1	0	12.022
ADIPOR2	0	1	0	1	0	307.829
ADORA2A	0	2	0	1	0	42.234
ADRA1D	0	1	0	1	0	307.829
AFAP1	0	4	0	1	0	12.022
AFDN	0	6	0	1	0	6.73986
AGAP1	0	1	0	1	0	307.829
AGAP9	1	7	1.13309	1	0.0251212	8.83222
AGMO	0	2	0	1	0	42.234
AKAIN1	0	2	0	1	0	42.234
AKAP13	0	1	0	1	0	307.829
ALDH18A1	0	3	0	1	0	19.2059
ALDH1B1	0	1	0	1	0	307.829
ALKAL1	0	1	0	1	0	307.829
AMD1	0	1	0	1	0	307.829
ANKRD18A	0	1	0	1	0	307.829
ANKRD30B	0	1	0	1	0	307.829
ANKRD34A	0	1	0	1	0	307.829
ANKRD35	0	1	0	1	0	307.829
ANKRD7	0	1	0	1	0	307.829
ANKRD9	0	1	0	1	0	307.829
ANP32C	0	1	0	1	0	307.829
ANXA11	0	1	0	1	0	307.829
ANXA8	1	7	1.13309	1	0.0251212	8.83222
AOX1	0	5	0	1	0	8.66008
AP3S1	0	1	0	1	0	307.829
APBA2	0	1	0	1	0	307.829
APOL6	0	1	0	1	0	307.829
APP	0	1	0	1	0	307.829
AQP12A	0	1	0	1	0	307.829
AQP12B	0	1	0	1	0	307.829
ARFGEF2	0	1	0	1	0	307.829
ARHGAP24	0	1	0	1	0	307.829
ARHGAP25	0	2	0	1	0	42.234
ARHGEF33	0	1	0	1	0	307.829
ARL14EPL	0	1	0	1	0	307.829
ARL6IP5	0	1	0	1	0	307.829
ARPP21	0	2	0	1	0	42.234
ASIC5	0	1	0	1	0	307.829
ASPH	0	1	0	1	0	307.829
ASPSCR1	0	1	0	1	0	307.829
ATF7IP	0	4	0	1	0	12.022
ATP2A3	0	1	0	1	0	307.829
ATP9A	0	1	0	1	0	307.829
ATXN7	0	1	0	1	0	307.829
BACH1	0	1	0	1	0	307.829
BAZ1A	0	2	0	1	0	42.234
BBOX1	0	2	0	1	0	42.234
BCAS3	0	1	0	1	0	307.829
BCHE	0	1	0	1	0	307.829
BCO1	0	3	0	1	0	19.2059
BDP1	0	1	0	1	0	307.829
BLK	0	2	0	1	0	42.234
BLOC1S3	0	1	0	1	0	307.829
BMERB1	0	6	0	1	0	6.73986
BMP2	0	4	0	1	0	12.022
BMPER	0	1	0	1	0	307.829
BRDT	0	1	0	1	0	307.829
BROX	0	4	0	1	0	12.022
BSG	0	1	0	1	0	307.829
BTBD17	1	11	0.720793	1	0.0167316	4.967
BTBD8	0	1	0	1	0	307.829
BTG3	0	4	0	1	0	12.022
BTRC	0	1	0	1	0	307.829
C10orf105	0	1	0	1	0	307.829
C16orf54	0	2	0	1	0	42.234
C1GALT1	0	2	0	1	0	42.234
C1orf68	0	6	0	1	0	6.73986
C20orf141	0	2	0	1	0	42.234
C22orf15	0	1	0	1	0	307.829
C22orf39	0	1	0	1	0	307.829
C22orf42	0	5	0	1	0	8.66008
C3orf49	0	1	0	1	0	307.829
C4orf19	0	4	0	1	0	12.022
CABIN1	0	2	0	1	0	42.234
CABLES1	0	1	0	1	0	307.829
CACHD1	0	1	0	1	0	307.829
CADM2	0	1	0	1	0	307.829
CAMKK1	0	1	0	1	0	307.829
CASP7	0	4	0	1	0	12.022
CASR	0	2	0	1	0	42.234
CAV1	0	4	0	1	0	12.022
CAV2	0	4	0	1	0	12.022
CBFA2T3	0	1	0	1	0	307.829
CC2D2A	0	1	0	1	0	307.829
CCDC14	0	1	0	1	0	307.829
CCDC152	0	1	0	1	0	307.829
CCDC57	0	1	0	1	0	307.829
CCDC74A	0	4	0	1	0	12.022
CCDC96	0	2	0	1	0	42.234
CCL14	0	6	0	1	0	6.73986
CCL15	0	6	0	1	0	6.73986
CCL16	0	6	0	1	0	6.73986
CCL18	0	6	0	1	0	6.73986
CCL23	0	6	0	1	0	6.73986
CCL3	0	3	0	1	0	19.2059
CCL4	0	2	0	1	0	42.234
CCL5	0	5	0	1	0	8.66008
CCNY	0	1	0	1	0	307.829
CCT6A	0	1	0	1	0	307.829
CCT8	0	1	0	1	0	307.829
CD177	0	2	0	1	0	42.234
CD300A	1	11	0.720793	1	0.0167316	4.967
CD300C	1	11	0.720793	1	0.0167316	4.967
CD300E	1	12	0.660662	1	0.0154447	4.47249
CD300H	1	11	0.720793	1	0.0167316	4.967
CD300LB	1	11	0.720793	1	0.0167316	4.967
CD300LD	1	11	0.720793	1	0.0167316	4.967
CD36	0	4	0	1	0	12.022
CDC14B	0	4	0	1	0	12.022
CDC34	0	1	0	1	0	307.829
CDC45	0	1	0	1	0	307.829
CDCA7L	0	2	0	1	0	42.234
CDH17	0	5	0	1	0	8.66008
CDH23	0	1	0	1	0	307.829
CDK12	0	1	0	1	0	307.829
CDK19	0	1	0	1	0	307.829
CDKL4	0	1	0	1	0	307.829
CDR2	0	1	0	1	0	307.829
CDX2	0	1	0	1	0	307.829
CENPX	0	1	0	1	0	307.829
CEP19	0	1	0	1	0	307.829
CEP72	0	1	0	1	0	307.829
CEP78	0	1	0	1	0	307.829
CETN1	0	3	0	1	0	19.2059
CFL2	0	1	0	1	0	307.829
CGNL1	0	2	0	1	0	42.234
CHN2	0	4	0	1	0	12.022
CHRNA9	0	1	0	1	0	307.829
CHST5	0	1	0	1	0	307.829
CHST6	0	2	0	1	0	42.234
CHSY3	0	1	0	1	0	307.829
CHTF18	0	3	0	1	0	19.2059
CKMT2	0	1	0	1	0	307.829
CLASP1	0	1	0	1	0	307.829
CLDN17	0	1	0	1	0	307.829
CLDN5	0	1	0	1	0	307.829
CLDN8	0	1	0	1	0	307.829
CLEC3A	0	1	0	1	0	307.829
CLPTM1L	0	1	0	1	0	307.829
CLTCL1	0	1	0	1	0	307.829
CLUL1	0	3	0	1	0	19.2059
COG6	0	1	0	1	0	307.829
COL18A1	0	1	0	1	0	307.829
COL1A2	0	4	0	1	0	12.022
COL6A1	0	1	0	1	0	307.829
COL6A2	0	1	0	1	0	307.829
CPLANE1	0	1	0	1	0	307.829
CPQ	0	1	0	1	0	307.829
CPVL	0	4	0	1	0	12.022
CPXM1	0	2	0	1	0	42.234
CRCT1	0	7	0	1	0	5.50564
CREM	0	1	0	1	0	307.829
CRLS1	0	5	0	1	0	8.66008
CRNN	0	1	0	1	0	307.829
CSE1L	0	1	0	1	0	307.829
CSGALNACT1	0	1	0	1	0	307.829
CST1	0	5	0	1	0	8.66008
CST11	0	3	0	1	0	19.2059
CST2	0	5	0	1	0	8.66008
CST3	0	4	0	1	0	12.022
CST4	0	4	0	1	0	12.022
CST5	0	5	0	1	0	8.66008
CST8	0	3	0	1	0	19.2059
CST9	0	4	0	1	0	12.022
CST9L	0	4	0	1	0	12.022
CSTA	0	2	0	1	0	42.234
CSTF3	0	2	0	1	0	42.234
CSTL1	0	3	0	1	0	19.2059
CTHRC1	0	1	0	1	0	307.829
CTNNA3	0	1	0	1	0	307.829
CTSB	0	2	0	1	0	42.234
CTSO	0	1	0	1	0	307.829
CTTNBP2	0	1	0	1	0	307.829
CUL5	0	1	0	1	0	307.829
CWC22	0	1	0	1	0	307.829
CXADR	0	4	0	1	0	12.022
CXCL1	0	3	0	1	0	19.2059
CXCL6	0	3	0	1	0	19.2059
CXCL8	0	2	0	1	0	42.234
CYLC2	0	1	0	1	0	307.829
CYP2J2	0	1	0	1	0	307.829
CYP4F11	0	6	0	1	0	6.73986
CYP4F12	0	5	0	1	0	8.66008
CYP4F2	0	6	0	1	0	6.73986
CYP4F3	0	5	0	1	0	8.66008
CYYR1	0	1	0	1	0	307.829
DCAF13	0	1	0	1	0	307.829
DCD	0	1	0	1	0	307.829
DCXR	0	1	0	1	0	307.829
DDO	0	1	0	1	0	307.829
DDT	0	1	0	1	0	307.829
DDTL	0	1	0	1	0	307.829
DDX27	0	1	0	1	0	307.829
DEFB131A	0	1	0	1	0	307.829
DEFB134	0	3	0	1	0	19.2059
DEFB135	0	3	0	1	0	19.2059
DEFB136	0	3	0	1	0	19.2059
DENND4C	0	1	0	1	0	307.829
DENND5A	0	3	0	1	0	19.2059
DEPDC7	0	1	0	1	0	307.829
DERL3	0	1	0	1	0	307.829
DGCR2	0	1	0	1	0	307.829
DGKB	0	3	0	1	0	19.2059
DHRS11	0	1	0	1	0	307.829
DHX57	0	1	0	1	0	307.829
DISC1	0	1	0	1	0	307.829
DISP1	0	5	0	1	0	8.66008
DLG5	0	1	0	1	0	307.829
DLGAP2	0	3	0	1	0	19.2059
DMTF1	0	1	0	1	0	307.829
DNAAF4	0	3	0	1	0	19.2059
DNAI2	1	10	0.79297	1	0.0182563	5.58355
DNAJC6	0	1	0	1	0	307.829
DOCK4	0	1	0	1	0	307.829
DPT	0	1	0	1	0	307.829
DPY19L2	0	4	0	1	0	12.022
DRD5	0	1	0	1	0	307.829
DRICH1	0	3	0	1	0	19.2059
DSG3	0	2	0	1	0	42.234
DSG4	0	2	0	1	0	42.234
DUS1L	0	1	0	1	0	307.829
DUSP19	0	1	0	1	0	307.829
DZANK1	0	2	0	1	0	42.234
EBF4	0	2	0	1	0	42.234
EDARADD	0	1	0	1	0	307.829
EDIL3	0	4	0	1	0	12.022
EDN1	0	2	0	1	0	42.234
EEF2K	0	1	0	1	0	307.829
EFL1	0	1	0	1	0	307.829
EID3	0	2	0	1	0	42.234
ELAPOR2	0	1	0	1	0	307.829
ELL3	0	1	0	1	0	307.829
ENOSF1	0	3	0	1	0	19.2059
EOGT	0	1	0	1	0	307.829
EPB41L3	0	5	0	1	0	8.66008
EPHX4	0	1	0	1	0	307.829
EPS8L1	0	1	0	1	0	307.829
ERBB4	0	2	0	1	0	42.234
ERI1	0	1	0	1	0	307.829
ERICH1	0	2	0	1	0	42.234
ERICH5	0	6	0	1	0	6.73986
ERMP1	0	1	0	1	0	307.829
ESRRG	0	1	0	1	0	307.829
ESS2	0	1	0	1	0	307.829
ETHE1	0	2	0	1	0	42.234
EXOC2	0	6	0	1	0	6.73986
F13A1	0	1	0	1	0	307.829
F5	0	1	0	1	0	307.829
FA2H	0	1	0	1	0	307.829
FAM117B	0	1	0	1	0	307.829
FAM126B	0	1	0	1	0	307.829
FAM151A	0	4	0	1	0	12.022
FAM177B	0	4	0	1	0	12.022
FAM20A	0	1	0	1	0	307.829
FAM25C	1	7	1.13309	1	0.0251212	8.83222
FAM25G	1	7	1.13309	1	0.0251212	8.83222
FAM43B	0	1	0	1	0	307.829
FAM71B	0	1	0	1	0	307.829
FAM83G	0	1	0	1	0	307.829
FASN	0	1	0	1	0	307.829
FAT1	0	2	0	1	0	42.234
FAT3	0	3	0	1	0	19.2059
FAT4	0	1	0	1	0	307.829
FDFT1	0	2	0	1	0	42.234
FGD4	0	1	0	1	0	307.829
FGF1	0	1	0	1	0	307.829
FGGY	0	1	0	1	0	307.829
FGL1	0	1	0	1	0	307.829
FIBIN	0	2	0	1	0	42.234
FLI1	0	1	0	1	0	307.829
FPGT	0	1	0	1	0	307.829
FPGT-TNNI3K	0	1	0	1	0	307.829
FPR2	0	1	0	1	0	307.829
FRMD4B	0	1	0	1	0	307.829
FRMD5	0	1	0	1	0	307.829
FTCD	0	1	0	1	0	307.829
GALNS	0	1	0	1	0	307.829
GALNT3	0	2	0	1	0	42.234
GALNTL6	0	1	0	1	0	307.829
GALR1	0	5	0	1	0	8.66008
GCFC2	0	2	0	1	0	42.234
GEM	0	3	0	1	0	19.2059
GFPT1	0	1	0	1	0	307.829
GGNBP2	0	1	0	1	0	307.829
GGT5	0	1	0	1	0	307.829
GGTLC1	0	5	0	1	0	8.66008
GHR	0	1	0	1	0	307.829
GLB1L2	0	1	0	1	0	307.829
GLB1L3	0	1	0	1	0	307.829
GNB4	0	3	0	1	0	19.2059
GNG13	0	3	0	1	0	19.2059
GOT2	0	1	0	1	0	307.829
GP1BB	0	1	0	1	0	307.829
GPR142	1	11	0.720793	1	0.0167316	4.967
GPR149	0	1	0	1	0	307.829
GPR157	0	1	0	1	0	307.829
GPR35	0	1	0	1	0	307.829
GPR37	0	1	0	1	0	307.829
GPR89A	0	2	0	1	0	42.234
GPRC5C	1	11	0.720793	1	0.0167316	4.967
GPS1	0	1	0	1	0	307.829
GPX5	0	1	0	1	0	307.829
GPX6	0	1	0	1	0	307.829
GRAP	0	1	0	1	0	307.829
GRIK1	0	1	0	1	0	307.829
GRK3	0	1	0	1	0	307.829
GRM6	0	5	0	1	0	8.66008
GRM7	0	1	0	1	0	307.829
GRPEL1	0	2	0	1	0	42.234
GSC2	0	1	0	1	0	307.829
GSTT1	0	2	0	1	0	42.234
GSTT2	0	1	0	1	0	307.829
GSTT2B	0	1	0	1	0	307.829
GSTT4	0	2	0	1	0	42.234
GUCY1B1	0	3	0	1	0	19.2059
GYPA	0	7	0	1	0	5.50564
GYPB	0	7	0	1	0	5.50564
GYPE	0	4	0	1	0	12.022
GZMM	0	1	0	1	0	307.829
H2AW	0	3	0	1	0	19.2059
H2BU1	0	3	0	1	0	19.2059
H6PD	2	22	0.720561	1	0.0820348	2.9372
HABP2	0	3	0	1	0	19.2059
HAO1	0	2	0	1	0	42.234
HAS1	0	1	0	1	0	307.829
HAVCR1	0	1	0	1	0	307.829
HAVCR2	0	1	0	1	0	307.829
HCN2	0	1	0	1	0	307.829
HEATR9	0	5	0	1	0	8.66008
HELZ	0	1	0	1	0	307.829
HIPK3	0	1	0	1	0	307.829
HIRA	0	1	0	1	0	307.829
HJV	0	1	0	1	0	307.829
HMMR	0	1	0	1	0	307.829
HNRNPA2B1	0	1	0	1	0	307.829
HOOK1	0	1	0	1	0	307.829
HS3ST6	0	1	0	1	0	307.829
HSPBAP1	0	1	0	1	0	307.829
HSPG2	0	1	0	1	0	307.829
HUS1B	0	6	0	1	0	6.73986
HYPK	0	1	0	1	0	307.829
ICA1L	0	1	0	1	0	307.829
IGFBPL1	0	1	0	1	0	307.829
IGLL1	0	2	0	1	0	42.234
IL5	0	1	0	1	0	307.829
IL7	0	3	0	1	0	19.2059
IMMP2L	0	2	0	1	0	42.234
IMMT	0	1	0	1	0	307.829
INPP5A	0	2	0	1	0	42.234
INSL6	0	2	0	1	0	42.234
IPCEF1	0	1	0	1	0	307.829
IQCA1	0	2	0	1	0	42.234
IQGAP1	0	2	0	1	0	42.234
IRF1	0	1	0	1	0	307.829
ITGBL1	0	1	0	1	0	307.829
ITK	0	1	0	1	0	307.829
IVL	0	4	0	1	0	12.022
JADE1	0	1	0	1	0	307.829
JAK2	0	2	0	1	0	42.234
KALRN	0	1	0	1	0	307.829
KAT14	0	1	0	1	0	307.829
KBTBD11	0	1	0	1	0	307.829
KCNAB2	0	1	0	1	0	307.829
KCNB1	0	1	0	1	0	307.829
KCNB2	0	3	0	1	0	19.2059
KCNMB3	0	3	0	1	0	19.2059
KIAA1671	0	2	0	1	0	42.234
KIAA2026	0	1	0	1	0	307.829
KIF19	1	11	0.720793	1	0.0167316	4.967
KIF1A	0	1	0	1	0	307.829
KPRP	0	6	0	1	0	6.73986
KRT83	0	2	0	1	0	42.234
KRT84	0	2	0	1	0	42.234
KRT85	0	2	0	1	0	42.234
KRT86	0	2	0	1	0	42.234
KRTAP10-1	0	1	0	1	0	307.829
KRTAP10-2	0	1	0	1	0	307.829
KRTAP10-3	0	1	0	1	0	307.829
KRTAP10-4	0	1	0	1	0	307.829
KRTAP10-5	0	1	0	1	0	307.829
KRTAP10-6	0	1	0	1	0	307.829
KRTAP10-7	0	1	0	1	0	307.829
KRTAP10-8	0	1	0	1	0	307.829
KRTAP23-1	0	1	0	1	0	307.829
KRTAP24-1	0	1	0	1	0	307.829
KRTAP25-1	0	1	0	1	0	307.829
KRTAP26-1	0	1	0	1	0	307.829
KRTAP27-1	0	1	0	1	0	307.829
KRTAP5-6	0	1	0	1	0	307.829
LACRT	0	1	0	1	0	307.829
LAMA1	1	12	0.660662	1	0.0154447	4.47249
LAMB4	0	3	0	1	0	19.2059
LAMC2	0	1	0	1	0	307.829
LCE1A	0	6	0	1	0	6.73986
LCE1B	0	6	0	1	0	6.73986
LCE1C	0	6	0	1	0	6.73986
LCE1D	0	6	0	1	0	6.73986
LCE1E	0	6	0	1	0	6.73986
LCE1F	0	6	0	1	0	6.73986
LCE5A	0	7	0	1	0	5.50564
LCE6A	0	6	0	1	0	6.73986
LDLRAD2	0	1	0	1	0	307.829
LEPR	0	1	0	1	0	307.829
LEPROT	0	1	0	1	0	307.829
LGR5	0	1	0	1	0	307.829
LHFPL6	0	1	0	1	0	307.829
LILRA3	2	15	1.05758	1	0.1172	4.55625
LILRB2	2	15	1.05758	1	0.1172	4.55625
LILRB5	2	15	1.05758	1	0.1172	4.55625
LINGO2	0	7	0	1	0	5.50564
LIX1L	0	1	0	1	0	307.829
LMOD3	0	1	0	1	0	307.829
LOC112577592	1	13	0.609781	1	0.0143393	4.06653
LOC389199	0	4	0	1	0	12.022
LOC391322	0	2	0	1	0	42.234
LRFN5	0	1	0	1	0	307.829
LRP6	0	1	0	1	0	307.829
LRRC28	0	5	0	1	0	8.66008
LRRC30	1	12	0.660662	1	0.0154447	4.47249
LRRC38	0	1	0	1	0	307.829
LRRC45	0	1	0	1	0	307.829
LRRC53	0	1	0	1	0	307.829
LRRIQ3	0	3	0	1	0	19.2059
LRRN4	0	2	0	1	0	42.234
LRRTM3	0	5	0	1	0	8.66008
LSM8	0	1	0	1	0	307.829
LSS	0	1	0	1	0	307.829
LTN1	0	1	0	1	0	307.829
LVRN	0	1	0	1	0	307.829
LYPD3	0	3	0	1	0	19.2059
LYZL6	0	6	0	1	0	6.73986
MACROD2	0	1	0	1	0	307.829
MAFA	0	1	0	1	0	307.829
MAGI2	0	1	0	1	0	307.829
MAL2	0	2	0	1	0	42.234
MANSC1	0	1	0	1	0	307.829
MAP3K7CL	0	1	0	1	0	307.829
MARCHF1	0	1	0	1	0	307.829
MARCHF11	0	1	0	1	0	307.829
MARF1	0	7	0	1	0	5.50564
MAT2B	0	1	0	1	0	307.829
MB	0	1	0	1	0	307.829
MBD3L1	0	1	0	1	0	307.829
MBD3L2	1	10	0.79297	1	0.0182563	5.58355
MBD3L2B	1	10	0.79297	1	0.0182563	5.58355
MBD3L3	1	10	0.79297	1	0.0182563	5.58355
MBD3L4	1	10	0.79297	1	0.0182563	5.58355
MBD3L5	1	10	0.79297	1	0.0182563	5.58355
MBOAT1	0	1	0	1	0	307.829
MBP	0	2	0	1	0	42.234
MCC	0	1	0	1	0	307.829
MCHR2	0	1	0	1	0	307.829
MCM8	0	5	0	1	0	8.66008
MCPH1	0	7	0	1	0	5.50564
MCTP2	0	1	0	1	0	307.829
MDFIC	0	1	0	1	0	307.829
MED1	0	1	0	1	0	307.829
MED7	0	1	0	1	0	307.829
MEIG1	0	1	0	1	0	307.829
MEOX2	0	1	0	1	0	307.829
MET	0	4	0	1	0	12.022
METTL24	0	1	0	1	0	307.829
MFAP1	0	1	0	1	0	307.829
MFN1	0	3	0	1	0	19.2059
MGAT1	0	1	0	1	0	307.829
MGME1	0	1	0	1	0	307.829
MIF	0	1	0	1	0	307.829
MIOS	0	4	0	1	0	12.022
MITF	0	1	0	1	0	307.829
MLANA	0	1	0	1	0	307.829
MMP11	0	1	0	1	0	307.829
MMP17	0	1	0	1	0	307.829
MORN2	0	1	0	1	0	307.829
MOSMO	0	1	0	1	0	307.829
MPLKIP	0	2	0	1	0	42.234
MPV17L	0	4	0	1	0	12.022
MRGPRD	0	2	0	1	0	42.234
MRGPRF	0	2	0	1	0	42.234
MRM1	0	1	0	1	0	307.829
MRNIP	0	1	0	1	0	307.829
MROH7	0	4	0	1	0	12.022
MRPL35	0	1	0	1	0	307.829
MSLN	0	3	0	1	0	19.2059
MSRB1	0	1	0	1	0	307.829
MTNR1A	0	4	0	1	0	12.022
MTUS2	0	5	0	1	0	8.66008
MUC16	0	1	0	1	0	307.829
MUL1	0	1	0	1	0	307.829
MYADML2	0	1	0	1	0	307.829
MYLIP	0	2	0	1	0	42.234
MYLK	0	1	0	1	0	307.829
MYLK3	0	1	0	1	0	307.829
MYO19	0	1	0	1	0	307.829
MYOM2	0	1	0	1	0	307.829
MZT2A	0	4	0	1	0	12.022
N6AMT1	0	1	0	1	0	307.829
NALCN	0	1	0	1	0	307.829
NALF1	0	1	0	1	0	307.829
NAPB	0	3	0	1	0	19.2059
NBAS	0	1	0	1	0	307.829
NCBP3	0	1	0	1	0	307.829
NCKAP1	0	1	0	1	0	307.829
NDE1	0	7	0	1	0	5.50564
NEURL1B	0	4	0	1	0	12.022
NFATC2	0	2	0	1	0	42.234
NFE2L3	0	1	0	1	0	307.829
NFU1	0	1	0	1	0	307.829
NIFK	0	1	0	1	0	307.829
NKPD1	0	1	0	1	0	307.829
NKX6-2	0	2	0	1	0	42.234
NOMO1	0	1	0	1	0	307.829
NOMO3	0	1	0	1	0	307.829
NOTUM	0	1	0	1	0	307.829
NPAT	0	1	0	1	0	307.829
NPHP4	0	1	0	1	0	307.829
NPIPA1	0	1	0	1	0	307.829
NPIPA5	0	4	0	1	0	12.022
NPIPA7	0	1	0	1	0	307.829
NPIPA8	0	1	0	1	0	307.829
NRAP	0	4	0	1	0	12.022
NRCAM	0	4	0	1	0	12.022
NRIP1	0	1	0	1	0	307.829
NRIP3	0	3	0	1	0	19.2059
NSFL1C	0	1	0	1	0	307.829
NTAN1	0	7	0	1	0	5.50564
NUDT17	0	1	0	1	0	307.829
NUP155	0	1	0	1	0	307.829
NUP35	0	1	0	1	0	307.829
NXN	0	1	0	1	0	307.829
OLFM3	0	1	0	1	0	307.829
OPRM1	0	1	0	1	0	307.829
OR10H1	0	6	0	1	0	6.73986
OR10H2	0	6	0	1	0	6.73986
OR10H3	0	6	0	1	0	6.73986
OR10H4	0	6	0	1	0	6.73986
OR10H5	0	6	0	1	0	6.73986
OR2Y1	0	1	0	1	0	307.829
OR4A47	0	4	0	1	0	12.022
OR4C12	0	1	0	1	0	307.829
OR4C13	0	1	0	1	0	307.829
OR4K3	0	7	0	1	0	5.50564
OR51D1	0	1	0	1	0	307.829
OR51E1	0	1	0	1	0	307.829
OR52B4	0	1	0	1	0	307.829
OR52I1	0	1	0	1	0	307.829
OR52I2	0	1	0	1	0	307.829
OR52K1	0	1	0	1	0	307.829
OR52K2	0	1	0	1	0	307.829
OR52M1	0	1	0	1	0	307.829
ORC2	0	1	0	1	0	307.829
ORC6	0	1	0	1	0	307.829
OSBPL3	0	1	0	1	0	307.829
OVOL2	0	1	0	1	0	307.829
P2RX1	0	1	0	1	0	307.829
PABPN1L	0	1	0	1	0	307.829
PAK2	0	1	0	1	0	307.829
PAK5	0	1	0	1	0	307.829
PARP14	0	1	0	1	0	307.829
PBX1	0	2	0	1	0	42.234
PCBP3	0	1	0	1	0	307.829
PCED1A	0	1	0	1	0	307.829
PDCD1LG2	0	2	0	1	0	42.234
PDE1C	0	1	0	1	0	307.829
PDE8A	0	1	0	1	0	307.829
PDHA2	0	2	0	1	0	42.234
PDIA3	0	1	0	1	0	307.829
PDILT	0	1	0	1	0	307.829
PDX1	0	1	0	1	0	307.829
PDXDC1	0	7	0	1	0	5.50564
PDZD9	0	1	0	1	0	307.829
PDZK1	0	4	0	1	0	12.022
PELI1	0	1	0	1	0	307.829
PET117	0	1	0	1	0	307.829
PEX11B	0	1	0	1	0	307.829
PF4	0	3	0	1	0	19.2059
PF4V1	0	3	0	1	0	19.2059
PFKP	0	2	0	1	0	42.234
PGM5	0	2	0	1	0	42.234
PGPEP1L	0	3	0	1	0	19.2059
PHLDB3	0	2	0	1	0	42.234
PHYH	0	1	0	1	0	307.829
PIAS3	0	1	0	1	0	307.829
PIGW	0	1	0	1	0	307.829
PIGX	0	1	0	1	0	307.829
PIK3CA	0	2	0	1	0	42.234
PITPNC1	0	1	0	1	0	307.829
PIWIL1	0	1	0	1	0	307.829
PKD1L2	0	3	0	1	0	19.2059
PKP2	0	1	0	1	0	307.829
PLAC9	0	1	0	1	0	307.829
PLEKHH2	0	1	0	1	0	307.829
POLE4	0	1	0	1	0	307.829
POLR1A	0	1	0	1	0	307.829
POLR1E	0	1	0	1	0	307.829
POLR3A	0	2	0	1	0	42.234
POLR3C	0	1	0	1	0	307.829
POLR3E	0	1	0	1	0	307.829
POLR3F	0	2	0	1	0	42.234
POLR3GL	0	1	0	1	0	307.829
POLRMT	0	1	0	1	0	307.829
POM121L12	0	1	0	1	0	307.829
POM121L2	0	1	0	1	0	307.829
POP1	0	7	0	1	0	5.50564
POTED	0	2	0	1	0	42.234
PPBP	0	3	0	1	0	19.2059
PPP1R12C	0	1	0	1	0	307.829
PRAMEF13	0	1	0	1	0	307.829
PRAMEF14	0	1	0	1	0	307.829
PRAMEF15	0	1	0	1	0	307.829
PRAMEF17	0	1	0	1	0	307.829
PRAMEF18	0	1	0	1	0	307.829
PRAMEF19	0	1	0	1	0	307.829
PRAMEF27	0	1	0	1	0	307.829
PRAMEF33	0	1	0	1	0	307.829
PRAMEF7	0	1	0	1	0	307.829
PRAMEF8	0	1	0	1	0	307.829
PRELID2	0	1	0	1	0	307.829
PRR16	0	1	0	1	0	307.829
PRR25	0	3	0	1	0	19.2059
PRR27	0	1	0	1	0	307.829
PRXL2C	0	4	0	1	0	12.022
PSAPL1	0	4	0	1	0	12.022
PSG9	0	1	0	1	0	307.829
PSMD12	0	1	0	1	0	307.829
PSMD7	0	1	0	1	0	307.829
PSPH	0	1	0	1	0	307.829
PTCD3	0	1	0	1	0	307.829
PTH2R	0	1	0	1	0	307.829
PTPRA	0	1	0	1	0	307.829
PTPRD	0	7	0	1	0	5.50564
PTPRM	1	12	0.660662	1	0.0154447	4.47249
PTPRR	0	1	0	1	0	307.829
PUS1	0	1	0	1	0	307.829
PYCR1	0	1	0	1	0	307.829
PYGL	0	1	0	1	0	307.829
QPRT	0	2	0	1	0	42.234
RAB37	1	9	0.881124	1	0.0200864	6.36869
RAC3	0	1	0	1	0	307.829
RASD2	0	1	0	1	0	307.829
RASGEF1B	0	1	0	1	0	307.829
RASGRF2	0	1	0	1	0	307.829
RASSF6	0	2	0	1	0	42.234
RBBP9	0	2	0	1	0	42.234
RBM8A	0	1	0	1	0	307.829
RCOR1	0	1	0	1	0	307.829
RDH13	0	1	0	1	0	307.829
RDM1	0	5	0	1	0	8.66008
REEP1	0	1	0	1	0	307.829
RELL1	0	6	0	1	0	6.73986
RFNG	0	1	0	1	0	307.829
RFPL3	0	1	0	1	0	307.829
RGL4	0	1	0	1	0	307.829
RHPN1	0	1	0	1	0	307.829
RIC1	0	1	0	1	0	307.829
RIDA	0	7	0	1	0	5.50564
RIMBP2	0	1	0	1	0	307.829
RIMS2	0	1	0	1	0	307.829
RNF115	0	4	0	1	0	12.022
RNF187	0	3	0	1	0	19.2059
RNF216	0	2	0	1	0	42.234
ROPN1	0	1	0	1	0	307.829
RPA3	0	4	0	1	0	12.022
RPL38	1	10	0.79297	1	0.0182563	5.58355
RPL3L	0	1	0	1	0	307.829
RPS24	0	2	0	1	0	42.234
RPS6	0	1	0	1	0	307.829
RPSAP58	0	1	0	1	0	307.829
RPUSD1	0	3	0	1	0	19.2059
RRN3	0	7	0	1	0	5.50564
RRP7A	0	1	0	1	0	307.829
RTL6	0	3	0	1	0	19.2059
RWDD2B	0	1	0	1	0	307.829
S100A2	0	1	0	1	0	307.829
S100A3	0	1	0	1	0	307.829
S100A4	0	1	0	1	0	307.829
S100A5	0	1	0	1	0	307.829
S100A6	0	1	0	1	0	307.829
S100A7	0	1	0	1	0	307.829
SAXO2	0	1	0	1	0	307.829
SCLT1	0	2	0	1	0	42.234
SCUBE2	0	6	0	1	0	6.73986
SDK1	0	1	0	1	0	307.829
SDR42E2	0	1	0	1	0	307.829
SELENOP	0	1	0	1	0	307.829
SELP	0	1	0	1	0	307.829
SEMA5A	0	4	0	1	0	12.022
SEMA5B	0	1	0	1	0	307.829
SEPHS1	0	1	0	1	0	307.829
SEPTIN5	0	1	0	1	0	307.829
SERF2	0	1	0	1	0	307.829
SERINC4	0	1	0	1	0	307.829
SFTPD	0	1	0	1	0	307.829
SGCZ	0	1	0	1	0	307.829
SGMS1	0	1	0	1	0	307.829
SGSM1	0	2	0	1	0	42.234
SH3TC1	0	3	0	1	0	19.2059
SHCBP1	0	1	0	1	0	307.829
SIGLEC14	0	1	0	1	0	307.829
SIGLEC5	0	1	0	1	0	307.829
SIGLEC6	0	1	0	1	0	307.829
SIL1	0	1	0	1	0	307.829
SIRPA	0	1	0	1	0	307.829
SIRPB1	0	1	0	1	0	307.829
SIRPB2	0	1	0	1	0	307.829
SIRPD	0	1	0	1	0	307.829
SIRPG	0	1	0	1	0	307.829
SLC19A1	0	1	0	1	0	307.829
SLC22A16	0	1	0	1	0	307.829
SLC24A2	0	1	0	1	0	307.829
SLC25A1	0	1	0	1	0	307.829
SLC25A32	0	1	0	1	0	307.829
SLC28A3	0	1	0	1	0	307.829
SLC2A11	0	1	0	1	0	307.829
SLC2A5	0	1	0	1	0	307.829
SLC2A7	0	1	0	1	0	307.829
SLC2A9	0	1	0	1	0	307.829
SLC38A7	0	1	0	1	0	307.829
SLC49A4	0	1	0	1	0	307.829
SLC7A13	0	1	0	1	0	307.829
SLCO1B1	0	1	0	1	0	307.829
SLFN11	0	4	0	1	0	12.022
SLFN12	0	4	0	1	0	12.022
SLFN5	0	1	0	1	0	307.829
SLN	0	2	0	1	0	42.234
SMARCB1	0	1	0	1	0	307.829
SMCP	0	4	0	1	0	12.022
SMIM38	0	3	0	1	0	19.2059
SMOX	0	1	0	1	0	307.829
SNCAIP	0	1	0	1	0	307.829
SNRNP48	0	1	0	1	0	307.829
SNTG2	0	3	0	1	0	19.2059
SNX5	0	1	0	1	0	307.829
SORBS1	0	3	0	1	0	19.2059
SORCS2	0	4	0	1	0	12.022
SOS1	0	1	0	1	0	307.829
SPACA6	0	1	0	1	0	307.829
SPATC1L	0	1	0	1	0	307.829
SPCS3	0	4	0	1	0	12.022
SPECC1L	0	2	0	1	0	42.234
SPN	0	2	0	1	0	42.234
SPNS2	0	2	0	1	0	42.234
SPNS3	0	2	0	1	0	42.234
SPRR1A	0	4	0	1	0	12.022
SPRR3	0	2	0	1	0	42.234
SPRR4	0	4	0	1	0	12.022
SQSTM1	0	1	0	1	0	307.829
SRP54	0	2	0	1	0	42.234
SRRM4	0	2	0	1	0	42.234
STAU1	0	1	0	1	0	307.829
STEAP2	1	13	0.609781	1	0.0143393	4.06653
STIM2	0	2	0	1	0	42.234
STPG2	0	1	0	1	0	307.829
SUDS3	0	2	0	1	0	42.234
SUGCT	0	2	0	1	0	42.234
SUMF2	0	1	0	1	0	307.829
SUSD2	0	1	0	1	0	307.829
SV2B	0	1	0	1	0	307.829
SYNM	0	6	0	1	0	6.73986
TADA2B	0	2	0	1	0	42.234
TAF15	0	4	0	1	0	12.022
TAOK3	0	2	0	1	0	42.234
TBC1D14	0	2	0	1	0	42.234
TBC1D19	0	2	0	1	0	42.234
TBC1D9B	0	1	0	1	0	307.829
TBXT	0	1	0	1	0	307.829
TCL1A	0	1	0	1	0	307.829
TCL1B	0	1	0	1	0	307.829
TCP11L1	0	1	0	1	0	307.829
TDO2	0	1	0	1	0	307.829
TECPR2	0	1	0	1	0	307.829
TES	0	4	0	1	0	12.022
TEX101	0	3	0	1	0	19.2059
TFEC	0	4	0	1	0	12.022
TGFBR3	0	4	0	1	0	12.022
THADA	0	1	0	1	0	307.829
THBS2	0	5	0	1	0	8.66008
THOC7	0	1	0	1	0	307.829
THSD7B	0	1	0	1	0	307.829
TLR5	0	4	0	1	0	12.022
TMEM131	0	2	0	1	0	42.234
TMEM170A	0	2	0	1	0	42.234
TMEM18	0	4	0	1	0	12.022
TMEM211	0	2	0	1	0	42.234
TMEM231	0	1	0	1	0	307.829
TMEM239	0	2	0	1	0	42.234
TMEM241	0	1	0	1	0	307.829
TMEM252	0	2	0	1	0	42.234
TMEM254	0	1	0	1	0	307.829
TMF1	0	1	0	1	0	307.829
TMX4	0	2	0	1	0	42.234
TNNI3K	0	1	0	1	0	307.829
TNNT1	0	1	0	1	0	307.829
TNS1	0	1	0	1	0	307.829
TOP1MT	0	1	0	1	0	307.829
TPCN2	0	3	0	1	0	19.2059
TPO	0	1	0	1	0	307.829
TPPP	0	1	0	1	0	307.829
TRAPPC2L	0	1	0	1	0	307.829
TRAPPC6A	0	1	0	1	0	307.829
TRIM21	0	1	0	1	0	307.829
TRIM68	0	1	0	1	0	307.829
TRIM9	0	1	0	1	0	307.829
TRIP12	0	1	0	1	0	307.829
TRMT44	0	5	0	1	0	8.66008
TRMT6	0	1	0	1	0	307.829
TRPM1	0	3	0	1	0	19.2059
TSN	0	1	0	1	0	307.829
TSPAN8	0	1	0	1	0	307.829
TSPEAR	0	1	0	1	0	307.829
TSSK1B	0	1	0	1	0	307.829
TSSK2	0	1	0	1	0	307.829
TTC21B	0	2	0	1	0	42.234
TTC23	0	5	0	1	0	8.66008
TTC34	0	4	0	1	0	12.022
TTC4	0	4	0	1	0	12.022
TTYH2	1	10	0.79297	1	0.0182563	5.58355
TUBA3D	0	4	0	1	0	12.022
TXNIP	0	1	0	1	0	307.829
TXNRD1	0	2	0	1	0	42.234
TYMS	0	3	0	1	0	19.2059
TYW1B	0	1	0	1	0	307.829
UBA3	0	1	0	1	0	307.829
UBE2E2	0	2	0	1	0	42.234
UBE2G1	0	1	0	1	0	307.829
UBE3D	0	2	0	1	0	42.234
UFD1	0	1	0	1	0	307.829
UGP2	0	1	0	1	0	307.829
ULK1	0	1	0	1	0	307.829
UMAD1	0	4	0	1	0	12.022
UQCRC2	0	1	0	1	0	307.829
USP16	0	1	0	1	0	307.829
USP34	0	1	0	1	0	307.829
VAT1L	0	1	0	1	0	307.829
VAV2	0	7	0	1	0	5.50564
VEGFC	0	4	0	1	0	12.022
VIPR1	0	1	0	1	0	307.829
VPREB3	0	1	0	1	0	307.829
VPS16	0	1	0	1	0	307.829
VPS35	0	1	0	1	0	307.829
VPS54	0	1	0	1	0	307.829
VSIR	0	1	0	1	0	307.829
VWA3A	0	1	0	1	0	307.829
VWA3B	0	2	0	1	0	42.234
VWA5B1	0	1	0	1	0	307.829
WDR76	0	1	0	1	0	307.829
WNT5B	0	1	0	1	0	307.829
WWOX	0	2	0	1	0	42.234
XCL1	0	1	0	1	0	307.829
XCL2	0	1	0	1	0	307.829
XPO1	0	1	0	1	0	307.829
XRCC1	0	1	0	1	0	307.829
XYLT1	0	1	0	1	0	307.829
YTHDC2	0	1	0	1	0	307.829
ZC3H3	0	1	0	1	0	307.829
ZCCHC9	0	1	0	1	0	307.829
ZDHHC14	0	1	0	1	0	307.829
ZIK1	0	2	0	1	0	42.234
ZNF133	0	1	0	1	0	307.829
ZNF134	0	3	0	1	0	19.2059
ZNF154	0	5	0	1	0	8.66008
ZNF175	0	1	0	1	0	307.829
ZNF184	0	1	0	1	0	307.829
ZNF208	0	1	0	1	0	307.829
ZNF211	0	3	0	1	0	19.2059
ZNF257	0	1	0	1	0	307.829
ZNF28	0	1	0	1	0	307.829
ZNF33B	0	1	0	1	0	307.829
ZNF354C	1	8	0.991376	1	0.0223237	7.40544
ZNF385B	0	1	0	1	0	307.829
ZNF385D	0	1	0	1	0	307.829
ZNF391	0	1	0	1	0	307.829
ZNF416	0	2	0	1	0	42.234
ZNF43	0	1	0	1	0	307.829
ZNF492	0	1	0	1	0	307.829
ZNF506	0	1	0	1	0	307.829
ZNF551	0	4	0	1	0	12.022
ZNF552	0	5	0	1	0	8.66008
ZNF557	1	10	0.79297	1	0.0182563	5.58355
ZNF558	0	1	0	1	0	307.829
ZNF575	0	2	0	1	0	42.234
ZNF586	0	5	0	1	0	8.66008
ZNF587	0	3	0	1	0	19.2059
ZNF587B	0	4	0	1	0	12.022
ZNF611	0	1	0	1	0	307.829
ZNF639	0	3	0	1	0	19.2059
ZNF66	0	7	0	1	0	5.50564
ZNF671	0	5	0	1	0	8.66008
ZNF675	0	1	0	1	0	307.829
ZNF676	0	1	0	1	0	307.829
ZNF681	0	1	0	1	0	307.829
ZNF701	0	1	0	1	0	307.829
ZNF729	0	1	0	1	0	307.829
ZNF774	0	2	0	1	0	42.234
ZNF776	0	5	0	1	0	8.66008
ZNF782	0	4	0	1	0	12.022
ZNF814	0	3	0	1	0	19.2059
ZNF83	0	1	0	1	0	307.829
ZNF879	1	8	0.991376	1	0.0223237	7.40544
ZNF98	0	1	0	1	0	307.829
ZNFX1	0	1	0	1	0	307.829
ZNHIT3	0	1	0	1	0	307.829
ZSCAN4	0	3	0	1	0	19.2059
Note: Odds Ratios (ORs) for Fisher’s exact tests with 0 counts are left as they are and were not manually calculated according to Altman (1991) in this table. The manual calculation was only done for significant result(s) in the manuscript
